# Supplementary material for: N-(2,6-Dimeth­oxy­pyridin-3-yl)-9-methyl-9H-carbazole-3-sulfonamide
Source: Acta Crystallogr Sect E Struct Rep Online. 2013 Mar 23;69(Pt 4):o584. doi: 10.1107/S1600536813007460 (PMC3629629; doi:10.1107/S1600536813007460)
Supplement: Supplementary file 1 [file e-69-0o584-sup1.cif]

##############################################################################
#                                                                            #
# This CIF contains the data in a paper accepted for publication in          #
# Acta Crystallographica Section E. It conforms to the requirements of       #
# Notes for Authors for Acta Crystallographica Section E, and has been       #
# peer reviewed under the auspices of the IUCr Commission on Journals.       #
#                                                                            #
# Full details of the Crystallographic Information File format               #
# are given in the paper "The Crystallographic Information File (CIF):       #
# a New Standard Archive File for Crystallography" by S. R. Hall, F. H.      #
# Allen and I. D. Brown [Acta Cryst. (1991), A47, 655-685].                  #
#                                                                            #
# The current version of the core CIF dictionary is obtainable from          #
# ftp://ftp.iucr.org/pub/cif_core.dic.                                       #
#                                                                            #
# Software is freely available for graphical display of the structure(s)     #
# in this CIF. For information consult the CIF software page                 #
# http://www.iucr.org/resources/cif/software.                                #
#                                                                            #
# This file may be used for bona fide research purposes within the           #
# scientific community so long as proper attribution is given to the journal # 
# article from which it was obtained.                                        #
#                                                                            #
##############################################################################
data_I
_audit_creation_method     SHELXL-97
_chemical_name_systematic
;\
<i>N</i>-(2,6-Dimethoxypyridin-3-yl)-9-methyl-9<i>H</i>-\
carbazole-3-sulfonamide
;
_chemical_name_common     ?
_chemical_formula_moiety     'C20 H19 N3 O4 S'
_chemical_formula_sum     'C20 H19 N3 O4 S'
_chemical_formula_iupac     'C20 H19 N3 O4 S'
_chemical_formula_weight     397.45
_chemical_melting_point_gt     443
_chemical_melting_point_lt     445
_symmetry_cell_setting     monoclinic
_symmetry_space_group_name_H-M     'P 21/c'
_symmetry_space_group_name_Hall     '-P 2ybc'
loop_
    _symmetry_equiv_pos_as_xyz
    'x, y, z'
    '-x, y+1/2, -z+1/2'
    '-x, -y, -z'
    'x, -y-1/2, z-1/2'
_cell_length_a     13.5078(2)
_cell_length_b     7.92720(10)
_cell_length_c     20.9276(3)
_cell_angle_alpha     90.00
_cell_angle_beta     124.0270(10)
_cell_angle_gamma     90.00
_cell_volume     1857.20(4)
_cell_formula_units_Z     4
_cell_measurement_reflns_used     7976
_cell_measurement_theta_min     3.29
_cell_measurement_theta_max     66.73
_cell_measurement_temperature     120(2)
_exptl_crystal_description     block
_exptl_crystal_colour     colourless
_exptl_crystal_size_max     0.45
_exptl_crystal_size_mid     0.36
_exptl_crystal_size_min     0.32
_exptl_crystal_density_diffrn     1.421
_exptl_crystal_density_meas     ?
_exptl_crystal_density_method     'not measured'
_exptl_crystal_F_000     832
_exptl_absorpt_coefficient_mu     1.834
_exptl_absorpt_correction_type     multi-scan
_exptl_absorpt_process_details     '(<i>CrysAlis PRO</i>; Agilent, 2011)'
_exptl_absorpt_correction_T_min     0.475
_exptl_absorpt_correction_T_max     0.556
_exptl_special_details
;
The crystal was placed in the cold stream of an Oxford Cryosystems open-flow
nitrogen cryostat (Cosier & Glazer, 1986) with a nominal stability of 0.1 K.
;
_diffrn_ambient_temperature     120(2)
_diffrn_radiation_type     CuK\a
_diffrn_radiation_wavelength     1.54184
_diffrn_radiation_source     'Enhance Ultra (Cu) X-ray Source'
_diffrn_radiation_monochromator     'mirror'
_diffrn_measurement_device_type     'Agilent Xcalibur (Atlas, Gemini ultra)'
_diffrn_measurement_method     '\w scans'
_diffrn_detector_area_resol_mean     10.4713
_diffrn_reflns_number     11460
_diffrn_reflns_av_R_equivalents     0.0267
_diffrn_reflns_av_sigmaI/netI     0.0189
_diffrn_reflns_theta_min     3.95
_diffrn_reflns_theta_max     66.84
_diffrn_reflns_theta_full     66.84
_diffrn_measured_fraction_theta_max     0.993
_diffrn_measured_fraction_theta_full     0.993
_diffrn_reflns_limit_h_min     -16
_diffrn_reflns_limit_h_max     13
_diffrn_reflns_limit_k_min     -9
_diffrn_reflns_limit_k_max     8
_diffrn_reflns_limit_l_min     -24
_diffrn_reflns_limit_l_max     24
_diffrn_standards_number     ?
_diffrn_standards_interval_count     .
_diffrn_standards_interval_time     .
_diffrn_standards_decay_%     0
_refine_special_details
;
 Refinement of F^2^ against ALL reflections.  The weighted R-factor wR and
 goodness of fit S are based on F^2^, conventional R-factors R are based
 on F, with F set to zero for negative F^2^. The threshold expression of
 F^2^ > 2sigma(F^2^) is used only for calculating R-factors(gt) etc. and is
 not relevant to the choice of reflections for refinement.  R-factors based
 on F^2^ are statistically about twice as large as those based on F, and R-
 factors based on ALL data will be even larger.
;
_reflns_number_total     3280
_reflns_number_gt     3161
_reflns_threshold_expression     I>2\s(I)
_refine_ls_structure_factor_coef     Fsqd
_refine_ls_matrix_type     full
_refine_ls_R_factor_all     0.0350
_refine_ls_R_factor_gt     0.0339
_refine_ls_wR_factor_gt     0.0876
_refine_ls_wR_factor_ref     0.0884
_refine_ls_goodness_of_fit_ref     1.060
_refine_ls_restrained_S_all     1.060
_refine_ls_number_reflns     3280
_refine_ls_number_parameters     262
_refine_ls_number_restraints     0
_refine_ls_hydrogen_treatment     mixed
_refine_ls_weighting_scheme     calc
_refine_ls_weighting_details
         'calc w=1/[\s^2^(Fo^2^)+(0.0468P)^2^+1.1436P] where P=(Fo^2^+2Fc^2^)/3'
_atom_sites_solution_hydrogens     geom
_atom_sites_solution_primary     direct
_atom_sites_solution_secondary     difmap
_refine_ls_shift/su_max     0.000
_refine_ls_shift/su_mean     0.000
_refine_diff_density_max     0.449
_refine_diff_density_min     -0.524
_refine_ls_extinction_method     '<i>SHELXL97</i> (Sheldrick, 2008)'
_refine_ls_extinction_coef     0.0078(4)
_refine_ls_extinction_expression
                                  'Fc^*^=kFc[1+0.001xFc^2^\l^3^/sin(2\q)]^-1/4^'
loop_
    _atom_type_symbol
    _atom_type_description
    _atom_type_scat_dispersion_real
    _atom_type_scat_dispersion_imag
    _atom_type_scat_source
    'C' 'C' 0.0181 0.0091
                         'International Tables Vol C Tables 4.2.6.8 and 6.1.1.4'
    'H' 'H' 0.0000 0.0000
                         'International Tables Vol C Tables 4.2.6.8 and 6.1.1.4'
    'N' 'N' 0.0311 0.0180
                         'International Tables Vol C Tables 4.2.6.8 and 6.1.1.4'
    'O' 'O' 0.0492 0.0322
                         'International Tables Vol C Tables 4.2.6.8 and 6.1.1.4'
    'S' 'S' 0.3331 0.5567
                         'International Tables Vol C Tables 4.2.6.8 and 6.1.1.4'
_computing_data_collection     '<i>CrysAlis PRO</i> (Agilent, 2011)'
_computing_cell_refinement     '<i>CrysAlis PRO</i> (Agilent, 2011)'
_computing_data_reduction     '<i>CrysAlis PRO</i> (Agilent, 2011)'
_computing_structure_solution     '<i>SHELXS97</i> (Sheldrick, 2008)'
_computing_structure_refinement     '<i>SHELXL97</i> (Sheldrick, 2008)'
_computing_molecular_graphics     '<i>SHELXTL</i> (Sheldrick, 2008)'
_computing_publication_material
;
<i>SHELXTL</i> (Sheldrick, 2008), <i>PLATON</i> (Spek, 2009) and
<i>publCIF</i> (Westrip, 2010)
;
loop_
    _atom_site_type_symbol
    _atom_site_label
    _atom_site_fract_x
    _atom_site_fract_y
    _atom_site_fract_z
    _atom_site_U_iso_or_equiv
    _atom_site_adp_type
    _atom_site_calc_flag
    _atom_site_refinement_flags
    _atom_site_occupancy
    _atom_site_symmetry_multiplicity
    _atom_site_disorder_assembly
    _atom_site_disorder_group
    S S1 0.69096(3) 0.28850(4) 0.403260(19) 0.01331(14) Uani d . 1 1 . .
    O O1 0.62355(9) 0.15207(14) 0.35261(6) 0.0178(3) Uani d . 1 1 . .
    O O2 0.68743(10) 0.45199(14) 0.37286(6) 0.0195(3) Uani d . 1 1 . .
    O O3 0.95214(10) -0.42247(14) 0.55767(6) 0.0209(3) Uani d . 1 1 . .
    O O4 0.93551(10) 0.14336(14) 0.60496(6) 0.0208(3) Uani d . 1 1 . .
    N N1 0.83268(12) 0.22943(17) 0.45142(8) 0.0152(3) Uani d . 1 1 . .
    H H1 0.8755(17) 0.301(3) 0.4817(11) 0.019(5) Uiso d . 1 1 . .
    N N2 0.94314(11) -0.14034(16) 0.58206(7) 0.0166(3) Uani d . 1 1 . .
    N N3 0.59643(11) 0.36785(16) 0.64261(7) 0.0167(3) Uani d . 1 1 . .
    C C1 0.65608(13) 0.30951(19) 0.47199(8) 0.0137(3) Uani d . 1 1 . .
    C C2 0.61415(13) 0.16778(19) 0.48958(9) 0.0161(3) Uani d . 1 1 . .
    H H2 0.6013 0.0675 0.4629 0.019 Uiso calc R 1 1 . .
    C C3 0.59167(13) 0.1756(2) 0.54624(9) 0.0169(3) Uani d . 1 1 . .
    H H3 0.5632 0.0822 0.5581 0.020 Uiso calc R 1 1 . .
    C C4 0.61299(13) 0.32797(19) 0.58516(8) 0.0148(3) Uani d . 1 1 . .
    C C5 0.65942(13) 0.46985(18) 0.56913(8) 0.0141(3) Uani d . 1 1 . .
    C C6 0.67969(13) 0.46111(19) 0.51119(8) 0.0143(3) Uani d . 1 1 . .
    H H6 0.7082 0.5539 0.4990 0.017 Uiso calc R 1 1 . .
    C C7 0.67359(13) 0.6016(2) 0.62161(8) 0.0158(3) Uani d . 1 1 . .
    C C8 0.63249(13) 0.5339(2) 0.66488(8) 0.0163(3) Uani d . 1 1 . .
    C C9 0.63143(14) 0.6286(2) 0.72079(9) 0.0203(3) Uani d . 1 1 . .
    H H9 0.6032 0.5837 0.7488 0.024 Uiso calc R 1 1 . .
    C C10 0.67411(15) 0.7918(2) 0.73269(9) 0.0224(4) Uani d . 1 1 . .
    H H10 0.6743 0.8583 0.7694 0.027 Uiso calc R 1 1 . .
    C C11 0.71695(15) 0.8595(2) 0.69094(9) 0.0219(4) Uani d . 1 1 . .
    H H11 0.7462 0.9693 0.7009 0.026 Uiso calc R 1 1 . .
    C C12 0.71658(14) 0.7660(2) 0.63491(9) 0.0188(3) Uani d . 1 1 . .
    H H12 0.7444 0.8121 0.6069 0.023 Uiso calc R 1 1 . .
    C C13 0.91249(13) 0.01614(19) 0.55524(9) 0.0150(3) Uani d . 1 1 . .
    C C14 0.86006(13) 0.05938(19) 0.47790(8) 0.0141(3) Uani d . 1 1 . .
    C C15 0.83742(13) -0.0704(2) 0.42735(9) 0.0160(3) Uani d . 1 1 . .
    H H15 0.8028 -0.0469 0.3754 0.019 Uiso calc R 1 1 . .
    C C16 0.86582(13) -0.2349(2) 0.45332(9) 0.0173(3) Uani d . 1 1 . .
    H H16 0.8493 -0.3239 0.4198 0.021 Uiso calc R 1 1 . .
    C C17 0.92017(13) -0.26123(19) 0.53180(9) 0.0163(3) Uani d . 1 1 . .
    C C18 0.54002(16) 0.2605(2) 0.66988(10) 0.0239(4) Uani d . 1 1 . .
    H H18A 0.5740 0.2834 0.7234 0.036 Uiso calc PR 0.61(2) 1 . .
    H H18B 0.5530 0.1443 0.6637 0.036 Uiso calc PR 0.61(2) 1 . .
    H H18C 0.4558 0.2831 0.6405 0.036 Uiso calc PR 0.61(2) 1 . .
    H H18D 0.4812 0.1905 0.6284 0.036 Uiso calc PR 0.39(2) 1 . .
    H H18E 0.5022 0.3296 0.6880 0.036 Uiso calc PR 0.39(2) 1 . .
    H H18F 0.5994 0.1908 0.7112 0.036 Uiso calc PR 0.39(2) 1 . .
    C C19 0.99079(19) 0.0978(2) 0.68440(10) 0.0319(4) Uani d . 1 1 . .
    H H19A 0.9996 0.1965 0.7137 0.048 Uiso calc R 1 1 . .
    H H19B 1.0680 0.0497 0.7041 0.048 Uiso calc R 1 1 . .
    H H19C 0.9418 0.0167 0.6885 0.048 Uiso calc R 1 1 . .
    C C20 1.01784(18) -0.4455(2) 0.63937(10) 0.0326(4) Uani d . 1 1 . .
    H H20A 1.0864 -0.3728 0.6641 0.049 Uiso calc R 1 1 . .
    H H20B 1.0434 -0.5608 0.6518 0.049 Uiso calc R 1 1 . .
    H H20C 0.9678 -0.4185 0.6571 0.049 Uiso calc R 1 1 . .
loop_
    _atom_site_aniso_label
    _atom_site_aniso_U_11
    _atom_site_aniso_U_22
    _atom_site_aniso_U_33
    _atom_site_aniso_U_12
    _atom_site_aniso_U_13
    _atom_site_aniso_U_23
    S1 0.0165(2) 0.0117(2) 0.0116(2) 0.00097(13) 0.00782(16) 0.00084(13)
    O1 0.0184(5) 0.0184(6) 0.0143(5) 0.0000(4) 0.0077(4) -0.0026(4)
    O2 0.0266(6) 0.0147(6) 0.0192(6) 0.0027(4) 0.0141(5) 0.0049(4)
    O3 0.0268(6) 0.0119(5) 0.0196(6) 0.0000(4) 0.0103(5) 0.0013(4)
    O4 0.0320(6) 0.0150(6) 0.0142(5) -0.0026(5) 0.0123(5) -0.0031(4)
    N1 0.0163(7) 0.0117(7) 0.0168(7) -0.0023(5) 0.0088(6) -0.0022(5)
    N2 0.0185(6) 0.0149(7) 0.0160(6) -0.0023(5) 0.0094(5) -0.0001(5)
    N3 0.0223(7) 0.0151(7) 0.0159(6) -0.0003(5) 0.0128(6) 0.0003(5)
    C1 0.0148(7) 0.0133(7) 0.0118(7) 0.0011(6) 0.0067(6) 0.0000(6)
    C2 0.0188(7) 0.0107(7) 0.0180(7) -0.0013(6) 0.0098(6) -0.0025(6)
    C3 0.0207(8) 0.0121(7) 0.0193(8) -0.0025(6) 0.0121(7) 0.0009(6)
    C4 0.0160(7) 0.0144(7) 0.0134(7) 0.0018(6) 0.0078(6) 0.0018(6)
    C5 0.0152(7) 0.0108(7) 0.0134(7) 0.0010(6) 0.0062(6) -0.0003(6)
    C6 0.0152(7) 0.0115(7) 0.0155(7) -0.0001(6) 0.0081(6) 0.0014(6)
    C7 0.0161(7) 0.0145(7) 0.0134(7) 0.0028(6) 0.0062(6) -0.0006(6)
    C8 0.0172(7) 0.0156(8) 0.0123(7) 0.0039(6) 0.0060(6) 0.0012(6)
    C9 0.0221(8) 0.0232(9) 0.0137(7) 0.0056(6) 0.0089(7) 0.0001(6)
    C10 0.0248(8) 0.0222(9) 0.0141(7) 0.0068(7) 0.0071(7) -0.0038(6)
    C11 0.0232(8) 0.0153(8) 0.0187(8) 0.0014(6) 0.0064(7) -0.0045(6)
    C12 0.0209(8) 0.0150(8) 0.0172(8) 0.0014(6) 0.0086(7) 0.0000(6)
    C13 0.0160(7) 0.0138(7) 0.0158(7) -0.0031(6) 0.0093(6) -0.0033(6)
    C14 0.0137(7) 0.0126(7) 0.0158(7) -0.0004(6) 0.0081(6) -0.0001(6)
    C15 0.0148(7) 0.0181(8) 0.0141(7) -0.0004(6) 0.0075(6) -0.0011(6)
    C16 0.0186(8) 0.0147(8) 0.0179(8) -0.0025(6) 0.0097(6) -0.0042(6)
    C17 0.0163(7) 0.0121(7) 0.0202(8) -0.0024(6) 0.0101(6) -0.0002(6)
    C18 0.0367(10) 0.0200(8) 0.0252(9) 0.0000(7) 0.0235(8) 0.0021(7)
    C19 0.0539(12) 0.0235(9) 0.0157(8) -0.0099(8) 0.0179(8) -0.0045(7)
    C20 0.0452(11) 0.0200(9) 0.0190(8) 0.0022(8) 0.0096(8) 0.0048(7)
_geom_special_details
;
 All esds (except the esd in the dihedral angle between two l.s. planes)
 are estimated using the full covariance matrix.  The cell esds are taken
 into account individually in the estimation of esds in distances, angles
 and torsion angles; correlations between esds in cell parameters are only
 used when they are defined by crystal symmetry.  An approximate (isotropic)
 treatment of cell esds is used for estimating esds involving l.s. planes.
;
loop_
    _geom_bond_atom_site_label_1
    _geom_bond_atom_site_label_2
    _geom_bond_site_symmetry_2
    _geom_bond_distance
    _geom_bond_publ_flag
    S1 O1 . 1.4291(11) ?
    S1 O2 . 1.4327(11) ?
    S1 N1 . 1.6554(13) ?
    S1 C1 . 1.7542(15) ?
    O3 C17 . 1.3608(19) ?
    O3 C20 . 1.430(2) ?
    O4 C13 . 1.3543(18) ?
    O4 C19 . 1.436(2) ?
    N1 C14 . 1.425(2) ?
    N1 H1 . 0.80(2) ?
    N2 C17 . 1.325(2) ?
    N2 C13 . 1.329(2) ?
    N3 C4 . 1.3770(19) ?
    N3 C8 . 1.390(2) ?
    N3 C18 . 1.455(2) ?
    C1 C6 . 1.388(2) ?
    C1 C2 . 1.397(2) ?
    C2 C3 . 1.380(2) ?
    C2 H2 . 0.9300 ?
    C3 C4 . 1.394(2) ?
    C3 H3 . 0.9300 ?
    C4 C5 . 1.416(2) ?
    C5 C6 . 1.386(2) ?
    C5 C7 . 1.449(2) ?
    C6 H6 . 0.9300 ?
    C7 C12 . 1.390(2) ?
    C7 C8 . 1.407(2) ?
    C8 C9 . 1.397(2) ?
    C9 C10 . 1.381(2) ?
    C9 H9 . 0.9300 ?
    C10 C11 . 1.397(3) ?
    C10 H10 . 0.9300 ?
    C11 C12 . 1.385(2) ?
    C11 H11 . 0.9300 ?
    C12 H12 . 0.9300 ?
    C13 C14 . 1.399(2) ?
    C14 C15 . 1.382(2) ?
    C15 C16 . 1.382(2) ?
    C15 H15 . 0.9300 ?
    C16 C17 . 1.390(2) ?
    C16 H16 . 0.9300 ?
    C18 H18A . 0.9600 ?
    C18 H18B . 0.9600 ?
    C18 H18C . 0.9600 ?
    C18 H18D . 0.9600 ?
    C18 H18E . 0.9600 ?
    C18 H18F . 0.9600 ?
    C19 H19A . 0.9600 ?
    C19 H19B . 0.9600 ?
    C19 H19C . 0.9600 ?
    C20 H20A . 0.9600 ?
    C20 H20B . 0.9600 ?
    C20 H20C . 0.9600 ?
loop_
    _geom_angle_atom_site_label_1
    _geom_angle_atom_site_label_2
    _geom_angle_atom_site_label_3
    _geom_angle_site_symmetry_1
    _geom_angle_site_symmetry_3
    _geom_angle
    _geom_angle_publ_flag
    O1 S1 O2 . . 120.41(6) ?
    O1 S1 N1 . . 106.10(7) ?
    O2 S1 N1 . . 105.43(7) ?
    O1 S1 C1 . . 109.15(7) ?
    O2 S1 C1 . . 108.71(7) ?
    N1 S1 C1 . . 106.10(7) ?
    C17 O3 C20 . . 116.23(13) ?
    C13 O4 C19 . . 116.68(12) ?
    C14 N1 S1 . . 117.67(10) ?
    C14 N1 H1 . . 116.4(14) ?
    S1 N1 H1 . . 110.9(13) ?
    C17 N2 C13 . . 117.44(13) ?
    C4 N3 C8 . . 108.21(13) ?
    C4 N3 C18 . . 125.79(13) ?
    C8 N3 C18 . . 125.74(13) ?
    C6 C1 C2 . . 122.25(14) ?
    C6 C1 S1 . . 119.24(11) ?
    C2 C1 S1 . . 118.31(11) ?
    C3 C2 C1 . . 120.44(14) ?
    C3 C2 H2 . . 119.8 ?
    C1 C2 H2 . . 119.8 ?
    C2 C3 C4 . . 117.92(14) ?
    C2 C3 H3 . . 121.0 ?
    C4 C3 H3 . . 121.0 ?
    N3 C4 C3 . . 128.88(14) ?
    N3 C4 C5 . . 109.52(13) ?
    C3 C4 C5 . . 121.59(14) ?
    C6 C5 C4 . . 119.85(13) ?
    C6 C5 C7 . . 133.80(14) ?
    C4 C5 C7 . . 106.34(13) ?
    C5 C6 C1 . . 117.89(14) ?
    C5 C6 H6 . . 121.1 ?
    C1 C6 H6 . . 121.1 ?
    C12 C7 C8 . . 120.01(14) ?
    C12 C7 C5 . . 133.71(15) ?
    C8 C7 C5 . . 106.28(13) ?
    N3 C8 C9 . . 128.59(15) ?
    N3 C8 C7 . . 109.63(13) ?
    C9 C8 C7 . . 121.78(15) ?
    C10 C9 C8 . . 117.10(15) ?
    C10 C9 H9 . . 121.5 ?
    C8 C9 H9 . . 121.5 ?
    C9 C10 C11 . . 121.62(15) ?
    C9 C10 H10 . . 119.2 ?
    C11 C10 H10 . . 119.2 ?
    C12 C11 C10 . . 121.16(16) ?
    C12 C11 H11 . . 119.4 ?
    C10 C11 H11 . . 119.4 ?
    C11 C12 C7 . . 118.33(15) ?
    C11 C12 H12 . . 120.8 ?
    C7 C12 H12 . . 120.8 ?
    N2 C13 O4 . . 119.17(13) ?
    N2 C13 C14 . . 123.64(14) ?
    O4 C13 C14 . . 117.16(13) ?
    C15 C14 C13 . . 117.10(14) ?
    C15 C14 N1 . . 120.55(13) ?
    C13 C14 N1 . . 122.34(13) ?
    C14 C15 C16 . . 120.50(14) ?
    C14 C15 H15 . . 119.7 ?
    C16 C15 H15 . . 119.7 ?
    C15 C16 C17 . . 116.98(14) ?
    C15 C16 H16 . . 121.5 ?
    C17 C16 H16 . . 121.5 ?
    N2 C17 O3 . . 118.84(14) ?
    N2 C17 C16 . . 124.31(14) ?
    O3 C17 C16 . . 116.85(14) ?
    N3 C18 H18A . . 109.5 ?
    N3 C18 H18B . . 109.5 ?
    H18A C18 H18B . . 109.5 ?
    N3 C18 H18C . . 109.5 ?
    H18A C18 H18C . . 109.5 ?
    H18B C18 H18C . . 109.5 ?
    N3 C18 H18D . . 109.5 ?
    H18A C18 H18D . . 141.1 ?
    H18B C18 H18D . . 56.3 ?
    H18C C18 H18D . . 56.3 ?
    N3 C18 H18E . . 109.5 ?
    H18A C18 H18E . . 56.3 ?
    H18B C18 H18E . . 141.1 ?
    H18C C18 H18E . . 56.3 ?
    H18D C18 H18E . . 109.5 ?
    N3 C18 H18F . . 109.5 ?
    H18A C18 H18F . . 56.3 ?
    H18B C18 H18F . . 56.3 ?
    H18C C18 H18F . . 141.1 ?
    H18D C18 H18F . . 109.5 ?
    H18E C18 H18F . . 109.5 ?
    O4 C19 H19A . . 109.5 ?
    O4 C19 H19B . . 109.5 ?
    H19A C19 H19B . . 109.5 ?
    O4 C19 H19C . . 109.5 ?
    H19A C19 H19C . . 109.5 ?
    H19B C19 H19C . . 109.5 ?
    O3 C20 H20A . . 109.5 ?
    O3 C20 H20B . . 109.5 ?
    H20A C20 H20B . . 109.5 ?
    O3 C20 H20C . . 109.5 ?
    H20A C20 H20C . . 109.5 ?
    H20B C20 H20C . . 109.5 ?
loop_
    _geom_torsion_atom_site_label_1
    _geom_torsion_atom_site_label_2
    _geom_torsion_atom_site_label_3
    _geom_torsion_atom_site_label_4
    _geom_torsion_site_symmetry_1
    _geom_torsion_site_symmetry_2
    _geom_torsion_site_symmetry_3
    _geom_torsion_site_symmetry_4
    _geom_torsion
    _geom_torsion_publ_flag
    O1 S1 N1 C14 . . . . -41.52(12) ?
    O2 S1 N1 C14 . . . . -170.29(11) ?
    C1 S1 N1 C14 . . . . 74.49(12) ?
    O1 S1 C1 C6 . . . . -159.85(11) ?
    O2 S1 C1 C6 . . . . -26.75(14) ?
    N1 S1 C1 C6 . . . . 86.21(13) ?
    O1 S1 C1 C2 . . . . 25.18(14) ?
    O2 S1 C1 C2 . . . . 158.28(11) ?
    N1 S1 C1 C2 . . . . -88.76(13) ?
    C6 C1 C2 C3 . . . . 1.7(2) ?
    S1 C1 C2 C3 . . . . 176.48(11) ?
    C1 C2 C3 C4 . . . . -0.5(2) ?
    C8 N3 C4 C3 . . . . 178.69(15) ?
    C18 N3 C4 C3 . . . . -6.9(3) ?
    C8 N3 C4 C5 . . . . -0.51(16) ?
    C18 N3 C4 C5 . . . . 173.93(14) ?
    C2 C3 C4 N3 . . . . 179.15(14) ?
    C2 C3 C4 C5 . . . . -1.7(2) ?
    N3 C4 C5 C6 . . . . -177.87(13) ?
    C3 C4 C5 C6 . . . . 2.9(2) ?
    N3 C4 C5 C7 . . . . 1.19(16) ?
    C3 C4 C5 C7 . . . . -178.08(13) ?
    C4 C5 C6 C1 . . . . -1.7(2) ?
    C7 C5 C6 C1 . . . . 179.60(15) ?
    C2 C1 C6 C5 . . . . -0.5(2) ?
    S1 C1 C6 C5 . . . . -175.32(11) ?
    C6 C5 C7 C12 . . . . -2.6(3) ?
    C4 C5 C7 C12 . . . . 178.51(16) ?
    C6 C5 C7 C8 . . . . 177.48(16) ?
    C4 C5 C7 C8 . . . . -1.39(16) ?
    C4 N3 C8 C9 . . . . 179.67(15) ?
    C18 N3 C8 C9 . . . . 5.2(2) ?
    C4 N3 C8 C7 . . . . -0.40(16) ?
    C18 N3 C8 C7 . . . . -174.84(14) ?
    C12 C7 C8 N3 . . . . -178.80(13) ?
    C5 C7 C8 N3 . . . . 1.12(16) ?
    C12 C7 C8 C9 . . . . 1.1(2) ?
    C5 C7 C8 C9 . . . . -178.95(13) ?
    N3 C8 C9 C10 . . . . 179.09(15) ?
    C7 C8 C9 C10 . . . . -0.8(2) ?
    C8 C9 C10 C11 . . . . -0.2(2) ?
    C9 C10 C11 C12 . . . . 1.0(2) ?
    C10 C11 C12 C7 . . . . -0.7(2) ?
    C8 C7 C12 C11 . . . . -0.3(2) ?
    C5 C7 C12 C11 . . . . 179.77(16) ?
    C17 N2 C13 O4 . . . . -179.41(13) ?
    C17 N2 C13 C14 . . . . -1.3(2) ?
    C19 O4 C13 N2 . . . . -1.0(2) ?
    C19 O4 C13 C14 . . . . -179.21(15) ?
    N2 C13 C14 C15 . . . . 1.4(2) ?
    O4 C13 C14 C15 . . . . 179.54(13) ?
    N2 C13 C14 N1 . . . . -177.34(13) ?
    O4 C13 C14 N1 . . . . 0.8(2) ?
    S1 N1 C14 C15 . . . . 76.61(16) ?
    S1 N1 C14 C13 . . . . -104.69(15) ?
    C13 C14 C15 C16 . . . . 0.2(2) ?
    N1 C14 C15 C16 . . . . 178.92(13) ?
    C14 C15 C16 C17 . . . . -1.6(2) ?
    C13 N2 C17 O3 . . . . 179.01(13) ?
    C13 N2 C17 C16 . . . . -0.4(2) ?
    C20 O3 C17 N2 . . . . -5.0(2) ?
    C20 O3 C17 C16 . . . . 174.38(15) ?
    C15 C16 C17 N2 . . . . 1.8(2) ?
    C15 C16 C17 O3 . . . . -177.58(13) ?
loop_
    _geom_hbond_atom_site_label_D
    _geom_hbond_atom_site_label_H
    _geom_hbond_atom_site_label_A
    _geom_hbond_site_symmetry_A
    _geom_hbond_distance_DH
    _geom_hbond_distance_HA
    _geom_hbond_distance_DA
    _geom_hbond_angle_DHA
    N1 H1 O3 1_565 0.81(2) 2.56(2) 3.3387(18) 163(2)
    C18 H18A O1 4_566 0.96 2.45 3.398(2) 169.7
    C10 H10 O2 4_576 0.93 2.56 3.4887(19) 176.5
_iucr_refine_instructions_details
;
TITL CF solution in P21/n New: P21/c
CELL 1.54184 13.5078 7.9272 20.9276 90 124.027 90
ZERR 4 0.0002 0.0001 0.0003 0 0.001 0
LATT 1
SYMM -X,0.5+Y,0.5-Z
SFAC C H N O S
UNIT 80 76 12 16 4
EQIV $1 +X,0.5-Y,0.5+Z
EQIV $2 +X,1.5-Y,0.5+Z
L.S. 100
PLAN  -20
HTAB C18 O1_$1
HTAB C10 O2_$2
BOND $H
CONF
fmap 2
acta
REM <HKL>Z:/IMB-105/IMB-105-2/IMB-105-2.hkl</HKL>
WGHT    0.046800    1.143500
EXTI    0.007798
FVAR       7.83501   0.61430
S1    5    0.690962    0.288504    0.403260    11.00000    0.01650    0.01174 =
         0.01162    0.00084    0.00782    0.00097
O1    4    0.623547    0.152069    0.352607    11.00000    0.01837    0.01840 =
         0.01428   -0.00260    0.00766   -0.00004
O2    4    0.687434    0.451989    0.372860    11.00000    0.02659    0.01472 =
         0.01924    0.00494    0.01407    0.00269
O3    4    0.952141   -0.422475    0.557669    11.00000    0.02676    0.01191 =
         0.01960    0.00131    0.01031   -0.00002
O4    4    0.935511    0.143360    0.604961    11.00000    0.03204    0.01497 =
         0.01418   -0.00315    0.01228   -0.00256
N1    3    0.832679    0.229428    0.451421    11.00000    0.01631    0.01170 =
         0.01676   -0.00218    0.00878   -0.00229
N2    3    0.943142   -0.140337    0.582062    11.00000    0.01853    0.01495 =
         0.01595   -0.00007    0.00936   -0.00227
N3    3    0.596435    0.367850    0.642606    11.00000    0.02229    0.01513 =
         0.01595    0.00030    0.01276   -0.00027
C1    1    0.656078    0.309508    0.471993    11.00000    0.01478    0.01332 =
         0.01182    0.00003    0.00665    0.00105
C2    1    0.614152    0.167775    0.489583    11.00000    0.01879    0.01074 =
         0.01797   -0.00245    0.00975   -0.00126
AFIX  43
H2    2    0.601310    0.067474    0.462942    11.00000   -1.20000
AFIX   0
C3    1    0.591667    0.175632    0.546238    11.00000    0.02068    0.01209 =
         0.01930    0.00094    0.01207   -0.00254
AFIX  43
H3    2    0.563175    0.082183    0.558072    11.00000   -1.20000
AFIX   0
C4    1    0.612994    0.327975    0.585159    11.00000    0.01597    0.01439 =
         0.01335    0.00176    0.00777    0.00181
C5    1    0.659422    0.469852    0.569134    11.00000    0.01524    0.01077 =
         0.01337   -0.00029    0.00620    0.00100
C6    1    0.679694    0.461110    0.511193    11.00000    0.01518    0.01150 =
         0.01552    0.00142    0.00811   -0.00010
AFIX  43
H6    2    0.708215    0.553889    0.498979    11.00000   -1.20000
AFIX   0
C7    1    0.673591    0.601618    0.621609    11.00000    0.01611    0.01452 =
         0.01339   -0.00060    0.00622    0.00276
C8    1    0.632487    0.533872    0.664880    11.00000    0.01722    0.01562 =
         0.01232    0.00116    0.00598    0.00386
C9    1    0.631430    0.628576    0.720791    11.00000    0.02214    0.02320 =
         0.01366    0.00010    0.00887    0.00561
AFIX  43
H9    2    0.603219    0.583678    0.748783    11.00000   -1.20000
AFIX   0
C10   1    0.674113    0.791818    0.732691    11.00000    0.02481    0.02221 =
         0.01407   -0.00376    0.00715    0.00683
AFIX  43
H10   2    0.674341    0.858281    0.769392    11.00000   -1.20000
AFIX   0
C11   1    0.716951    0.859523    0.690939    11.00000    0.02318    0.01533 =
         0.01867   -0.00447    0.00640    0.00135
AFIX  43
H11   2    0.746224    0.969306    0.700950    11.00000   -1.20000
AFIX   0
C12   1    0.716582    0.766013    0.634908    11.00000    0.02086    0.01504 =
         0.01724    0.00003    0.00858    0.00142
AFIX  43
H12   2    0.744397    0.812051    0.606885    11.00000   -1.20000
AFIX   0
C13   1    0.912491    0.016142    0.555244    11.00000    0.01597    0.01377 =
         0.01577   -0.00326    0.00927   -0.00309
C14   1    0.860058    0.059376    0.477902    11.00000    0.01374    0.01258 =
         0.01578   -0.00008    0.00814   -0.00045
C15   1    0.837422   -0.070391    0.427350    11.00000    0.01482    0.01807 =
         0.01412   -0.00109    0.00748   -0.00041
AFIX  43
H15   2    0.802806   -0.046859    0.375445    11.00000   -1.20000
AFIX   0
C16   1    0.865821   -0.234862    0.453322    11.00000    0.01863    0.01471 =
         0.01789   -0.00421    0.00974   -0.00246
AFIX  43
H16   2    0.849311   -0.323883    0.419795    11.00000   -1.20000
AFIX   0
C17   1    0.920167   -0.261230    0.531803    11.00000    0.01630    0.01206 =
         0.02019   -0.00021    0.01008   -0.00235
C18   1    0.540015    0.260530    0.669878    11.00000    0.03671    0.02001 =
         0.02523    0.00207    0.02353   -0.00003
AFIX 127
H18A  2    0.573999    0.283401    0.723369    21.00000   -1.50000
H18B  2    0.553037    0.144302    0.663745    21.00000   -1.50000
H18C  2    0.455785    0.283081    0.640515    21.00000   -1.50000
H18D  2    0.481215    0.190455    0.628384   -21.00000   -1.50000
H18E  2    0.502177    0.329554    0.688008   -21.00000   -1.50000
H18F  2    0.599429    0.190775    0.711237   -21.00000   -1.50000
AFIX   0
C19   1    0.990792    0.097780    0.684400    11.00000    0.05389    0.02354 =
         0.01572   -0.00453    0.01795   -0.00993
AFIX 137
H19A  2    0.999552    0.196474    0.713731    11.00000   -1.50000
H19B  2    1.067996    0.049693    0.704106    11.00000   -1.50000
H19C  2    0.941779    0.016705    0.688462    11.00000   -1.50000
AFIX   0
C20   1    1.017840   -0.445533    0.639372    11.00000    0.04516    0.02004 =
         0.01899    0.00479    0.00959    0.00216
AFIX 137
H20A  2    1.086402   -0.372795    0.664082    11.00000   -1.50000
H20B  2    1.043424   -0.560820    0.651766    11.00000   -1.50000
H20C  2    0.967784   -0.418458    0.657099    11.00000   -1.50000
AFIX   0
H1    2    0.875530    0.300999    0.481671    11.00000    0.01897
HKLF 4 1 1 0 0 0 -1 0 -1 0 -1
REM  CF solution in P21/n New: P21/c
REM R1 =  0.0339 for   3161 Fo > 4sig(Fo)  and  0.0350 for all   3280 data
REM    262 parameters refined using      0 restraints
END
WGHT      0.0468      1.1435
REM Highest difference peak  0.449,  deepest hole -0.524,  1-sigma level  0.051
Q1    1   0.6696  0.2974  0.4397  11.00000  0.05    0.45
Q2    1   0.6563  0.3898  0.5796  11.00000  0.05    0.25
Q3    1   0.6464  0.5720  0.6375  11.00000  0.05    0.25
Q4    1   0.6900  0.5423  0.5956  11.00000  0.05    0.25
Q5    1   0.9205  0.0423  0.5208  11.00000  0.05    0.24
Q6    1   0.6775  0.1456  0.3978  11.00000  0.05    0.24
Q7    1   0.6064  0.4611  0.6499  11.00000  0.05    0.24
Q8    1   0.8845  0.0039  0.4586  11.00000  0.05    0.23
Q9    1   0.8563  0.0365  0.5080  11.00000  0.05    0.22
Q10   1   0.7011  0.6761  0.6287  11.00000  0.05    0.22
Q11   1   0.7663  0.2587  0.4404  11.00000  0.05    0.22
Q12   1   0.6330  0.5720  0.6898  11.00000  0.05    0.22
Q13   1   0.6878  0.3656  0.4978  11.00000  0.05    0.22
Q14   1   0.5957  0.3443  0.6088  11.00000  0.05    0.22
Q15   1   0.6280  0.2593  0.4787  11.00000  0.05    0.22
Q16   1   0.8592 -0.2531  0.4876  11.00000  0.05    0.21
Q17   1   0.6652  0.4138  0.3913  11.00000  0.05    0.21
Q18   1   0.6717  0.4642  0.5398  11.00000  0.05    0.20
Q19   1   0.8388 -0.1556  0.4413  11.00000  0.05    0.20
Q20   1   0.7244  0.4224  0.4086  11.00000  0.05    0.20
REM The information below was added by Olex2.
REM
REM R1 = 0.0339 for 3161 Fo > 4sig(Fo) and n/a for all 12045 data
REM n/a parameters refined using n/a restraints
REM Highest difference peak 0.45, deepest hole -0.52
REM Mean Shift 0, Max Shift 0.
REM +++ Tabular Listing of Refinement Information +++
REM R1_all = n/a
REM R1_gt = 0.0339
REM wR_ref = 0.0884
REM GOOF = 1.061
REM Shift_max = 0
REM Shift_mean = 0
REM Reflections_all = 12045
REM Reflections_gt = 3161
REM Parameters = n/a
REM Hole = 0.45
REM Peak = -0.52
REM Flack = n/a
;
data_global
_journal_date_recd_electronic     2013-02-21
_journal_date_accepted     2013-03-18
_journal_name_full     'Acta Crystallographica, Section E'
_journal_year     2013
_journal_volume     69
_journal_issue      4
_journal_page_first     o584
_journal_page_last     o584
_journal_paper_category     QO
_journal_paper_doi     10.1107/S1600536813007460
_journal_coeditor_code     PK2469
_publ_contact_author_name     'Zongying Liu'
_publ_contact_author_address
;
Institute of Medicinal Biotechnology,
Chinese Academy of Medical Sciences and Peking Union Medical College,
Tiantan Xili 1#, Beijing, People's Republic of China
;
_publ_contact_author_email     'zongyingliu@263.net'
_publ_contact_author_fax     '(+86)-010-63165287'
_publ_contact_author_phone     '(+86)-010-63150581'
_publ_section_title
;
<i>N</i>-(2,6-Dimethoxypyridin-3-yl)-9-methyl-9<i>H</i>-carbazole-3-sulfonamide
;
loop_
    _publ_author_name
    _publ_author_footnote
    _publ_author_address
    'Shan, Guangzhi' .
;
Institute of Medicinal Biotechnology,
Chinese Academy of Medical Sciences and Peking Union Medical College,
Tiantan Xili 1#, Beijing, People's Republic of China
;
    'Li, Zhuorong' .
;
Institute of Medicinal Biotechnology,
Chinese Academy of Medical Sciences and Peking Union Medical College,
Tiantan Xili 1#, Beijing, People's Republic of China
;
    'Hu, Laixing' .
;
Institute of Medicinal Biotechnology,
Chinese Academy of Medical Sciences and Peking Union Medical College,
Tiantan Xili 1#, Beijing, People's Republic of China
;
    'Jiang, Jiandong' .
;
Institute of Medicinal Biotechnology,
Chinese Academy of Medical Sciences and Peking Union Medical College,
Tiantan Xili 1#, Beijing, People's Republic of China
;
    'Liu, Zongying' .
;
Institute of Medicinal Biotechnology,
Chinese Academy of Medical Sciences and Peking Union Medical College,
Tiantan Xili 1#, Beijing, People's Republic of China
;
