# Supplementary material for: N-(2,6-Dimeth­oxy­pyridin-3-yl)-9-methyl-9H-carbazole-3-sulfonamide
Source: Acta Crystallogr Sect E Struct Rep Online. 2013 Mar 23;69(Pt 4):o584. doi: 10.1107/S1600536813007460 (PMC3629629; doi:10.1107/S1600536813007460)
Supplement: Supplementary file 2 [file e-69-0o584-Isup2.hkl]

# 
# h,k,l, Fc-squared, Fo-squared, sigma(Fo-squared) and status flag 
# 
data_I
_shelx_title ' CF solution in P21/n New: P21/c' 
_shelx_refln_list_code          4 
_shelx_F_calc_maximum      143.98 
_exptl_crystal_F_000       832.00 
_reflns_d_resolution_high  0.8385 
 
loop_ 
 _symmetry_equiv_pos_as_xyz 
 'x, y, z' 
 '-x, y+1/2, -z+1/2' 
 '-x, -y, -z' 
 'x, -y-1/2, z-1/2' 
 
_cell_length_a    13.5078 
_cell_length_b     7.9272 
_cell_length_c    20.9276 
_cell_angle_alpha  90.000 
_cell_angle_beta  124.027 
_cell_angle_gamma  90.000 
 
_shelx_F_squared_multiplier     1.000 
 
loop_ 
 _refln_index_h 
 _refln_index_k 
 _refln_index_l 
 _refln_F_squared_calc 
 _refln_F_squared_meas 
 _refln_F_squared_sigma 
 _refln_observed_status 
   1   0   0      558.59      591.76     10.77 o 
   2   0   0      100.94      128.29      2.65 o 
   4   0   0    16956.31    19703.18   1230.94 o 
   5   0   0     1903.86     1961.85     70.02 o 
   6   0   0     2460.06     2600.55     36.00 o 
   7   0   0       11.12        6.65      1.28 o 
   8   0   0     2177.68     2184.17     27.53 o 
   9   0   0     1213.47     1120.00     20.07 o 
  10   0   0       95.43       86.94      3.89 o 
  11   0   0      721.37      678.75     13.50 o 
  12   0   0        1.10        3.97      2.38 o 
   1   1   0     3940.43     3822.48     20.72 o 
   2   1   0    15250.63    16135.26     53.68 o 
   3   1   0     3842.98     3911.69     14.76 o 
   4   1   0     1736.27     1856.68     24.53 o 
   5   1   0     1107.28     1165.73     12.46 o 
   6   1   0      126.13      163.12      4.43 o 
   7   1   0       61.61       64.59      2.06 o 
   8   1   0      139.67      125.74      3.56 o 
   9   1   0      542.42      484.61     11.28 o 
  10   1   0       53.64       58.01      2.13 o 
  11   1   0      442.12      405.12     10.71 o 
  12   1   0      625.53      621.49     11.36 o 
   0   2   0     4309.03     3692.39     24.34 o 
   1   2   0     4604.60     4246.79    116.49 o 
   2   2   0      995.88      817.60      7.09 o 
   3   2   0      308.10      385.00     42.75 o 
   4   2   0      265.71      268.20     16.58 o 
   5   2   0      466.12      412.26      8.68 o 
   6   2   0       98.33      121.02      3.68 o 
   7   2   0      469.36      445.23      6.22 o 
   8   2   0      268.40      274.91      6.87 o 
   9   2   0      275.43      264.44      5.26 o 
  10   2   0      343.19      311.90      7.38 o 
  11   2   0       31.92       35.71      2.49 o 
  12   2   0      100.81       94.50      3.06 o 
   1   3   0      272.74      237.53      5.09 o 
   2   3   0      283.00      290.25      8.99 o 
   3   3   0      173.34      165.12      5.83 o 
   4   3   0       76.97       97.70      6.12 o 
   5   3   0        1.38        2.60      0.82 o 
   6   3   0      158.96      207.43      4.91 o 
   7   3   0     1606.47     1579.72     19.30 o 
   8   3   0       48.90       52.50      1.89 o 
   9   3   0        8.13        7.41      1.11 o 
  10   3   0      169.71      157.16      5.17 o 
  11   3   0        2.71        3.35      1.12 o 
  12   3   0       27.99       29.02      2.04 o 
   0   4   0       34.27       41.96      3.71 o 
   1   4   0        0.27        7.77      6.87 o 
   2   4   0     2614.04     2739.36     19.98 o 
   3   4   0      807.11      874.04     20.05 o 
   4   4   0       36.30       33.54      2.17 o 
   5   4   0     3871.56     3924.24     27.00 o 
   6   4   0     1308.78     1234.29     12.96 o 
   7   4   0      434.51      421.85      7.31 o 
   8   4   0      560.50      552.60      8.15 o 
   9   4   0     1036.81     1077.55     11.42 o 
  10   4   0       39.91       36.46      3.29 o 
  11   4   0       10.51       13.50      4.57 o 
  12   4   0      121.24      118.95      7.23 o 
   1   5   0       16.47       25.00      2.48 o 
   2   5   0        5.17       11.11      2.04 o 
   3   5   0     2729.85     2925.02     19.09 o 
   4   5   0      534.40      551.18      8.27 o 
   5   5   0       76.63       77.82      3.31 o 
   6   5   0     2387.56     2346.94     34.17 o 
   7   5   0     2716.84     2746.22     20.98 o 
   8   5   0      189.50      204.04      5.16 o 
   9   5   0       60.75       59.80      4.14 o 
  10   5   0      639.48      632.25     15.11 o 
  11   5   0       19.18       18.25      2.31 o 
   0   6   0       55.96       66.74      5.99 o 
   1   6   0     1596.90     1663.14     22.37 o 
   2   6   0        3.12        3.22      1.87 o 
   3   6   0      632.68      633.39     15.04 o 
   4   6   0      831.38      810.73     12.59 o 
   5   6   0      412.59      398.02      8.60 o 
   6   6   0     1024.82     1045.94     12.92 o 
   7   6   0      868.68      871.08     11.46 o 
   8   6   0      270.09      244.92      6.52 o 
   9   6   0      146.95      153.55      6.87 o 
  10   6   0      174.49      173.63      8.52 o 
   1   7   0     2205.14     2169.22     39.80 o 
   2   7   0      669.05      679.21     12.95 o 
   3   7   0      331.35      370.69      9.49 o 
   4   7   0     1524.86     1529.59     25.49 o 
   5   7   0      362.40      367.79     10.37 o 
   6   7   0        1.82        6.34      1.55 o 
   7   7   0        5.50       10.33      1.46 o 
   8   7   0        5.32        8.94      1.28 o 
   0   8   0       54.16       58.75      7.46 o 
   1   8   0       78.40       79.34      4.51 o 
   2   8   0      148.37      147.58      6.07 o 
   3   8   0      254.86      285.26     10.60 o 
   4   8   0       15.10       13.74      2.29 o 
   5   8   0       36.61       32.96      2.37 o 
   6   8   0      676.43      699.51     10.40 o 
   7   8   0      147.73      147.01      8.42 o 
   1   9   0       26.31       18.20      2.01 o 
   2   9   0       55.55       46.51      3.74 o 
   3   9   0      134.33      141.87      5.96 o 
   4   9   0       58.42       56.45      4.95 o 
 -13   1   1       17.12       14.44      3.40 o 
 -12   1   1        8.69       11.35      1.76 o 
 -11   1   1      223.36      197.08      5.76 o 
 -10   1   1      277.85      264.21      5.74 o 
  -9   1   1       32.49       40.47      1.75 o 
  -8   1   1      260.37      237.24      4.04 o 
  -7   1   1      290.86      268.02      3.83 o 
  -6   1   1       57.67       59.63      3.07 o 
  -5   1   1      815.29      845.90     11.81 o 
  -4   1   1     5019.82     4778.15     21.32 o 
  -3   1   1     5873.40     5644.84    185.90 o 
  -2   1   1      350.35      303.38      5.86 o 
  -1   1   1     7315.58     6999.94     21.83 o 
   0   1   1      724.39      728.29      7.67 o 
   1   1   1     3316.34     3236.38     20.02 o 
   2   1   1     7441.99     7907.23     51.75 o 
   3   1   1    20494.90    23267.20    226.36 o 
   4   1   1      920.61      930.53      9.20 o 
   5   1   1     4170.70     4165.60     30.39 o 
   6   1   1     5697.64     5930.37     82.94 o 
   7   1   1      808.90      793.65     11.84 o 
   8   1   1      541.64      513.36      7.12 o 
   9   1   1     2034.36     2018.55     32.19 o 
  10   1   1       41.22       42.15      2.01 o 
  11   1   1      317.25      302.94     10.95 o 
  12   1   1        4.18        4.86      1.27 o 
 -13   2   1        1.60        3.81      1.97 o 
 -12   2   1       78.04       75.93      2.96 o 
 -11   2   1       25.36       30.08      2.08 o 
 -10   2   1      192.36      187.09      4.62 o 
  -9   2   1     1106.54     1076.80     18.56 o 
  -8   2   1      170.59      160.29      3.92 o 
  -7   2   1      729.72      766.56      9.47 o 
  -6   2   1     4174.46     4136.14    195.30 o 
  -5   2   1       37.35       30.70      2.19 o 
  -4   2   1       13.87       21.42      1.57 o 
  -3   2   1     7753.13     7528.18     85.25 o 
  -2   2   1     3083.41     2801.05     44.70 o 
  -1   2   1     1238.91     1172.52     40.37 o 
   0   2   1     1286.46     1049.00     12.74 o 
   1   2   1     5265.97     4961.21     32.00 o 
   2   2   1        1.79        4.77      1.29 o 
   3   2   1      585.67      584.94     12.22 o 
   4   2   1      908.58      880.29     16.02 o 
   5   2   1      565.42      568.98     10.64 o 
   6   2   1       13.83       19.30      1.39 o 
   7   2   1      302.31      273.68      5.15 o 
   8   2   1      231.94      232.25      4.68 o 
   9   2   1        2.78        2.43      1.03 o 
  10   2   1       68.58       74.25      2.97 o 
  11   2   1        2.00        3.03      0.93 o 
  12   2   1        7.23        4.71      1.66 o 
 -12   3   1        3.15        5.82      1.46 o 
 -11   3   1       66.94       65.84      3.44 o 
 -10   3   1      427.61      430.63      9.95 o 
  -9   3   1       40.71       45.01      2.28 o 
  -8   3   1        9.75       11.52      1.24 o 
  -7   3   1     1642.84     1665.06     20.38 o 
  -6   3   1      230.68      235.04      3.64 o 
  -5   3   1       73.53       71.20      5.52 o 
  -4   3   1     1700.06     1645.05     24.83 o 
  -3   3   1     3033.01     3108.03     16.10 o 
  -2   3   1        4.60        3.47      1.73 o 
  -1   3   1      224.66      239.62     27.26 o 
   0   3   1     1657.93     1733.34     19.17 o 
   1   3   1      572.30      585.78     17.39 o 
   2   3   1     1300.63     1280.69     14.81 o 
   3   3   1        8.08       16.05      2.59 o 
   4   3   1     1787.20     1898.63     28.02 o 
   5   3   1     1192.63     1161.29     13.62 o 
   6   3   1      725.78      690.17      9.95 o 
   7   3   1      270.40      282.38      4.53 o 
   8   3   1       14.98       14.66      1.05 o 
   9   3   1      823.49      827.24     13.25 o 
  10   3   1       28.60       31.55      2.19 o 
  11   3   1       63.05       59.91      4.23 o 
  12   3   1       55.71       58.16      5.28 o 
 -12   4   1       79.52       82.72      4.38 o 
 -11   4   1      333.39      344.90      8.74 o 
 -10   4   1       71.41       77.50      4.66 o 
  -9   4   1       23.07       26.36      2.29 o 
  -8   4   1       87.93       82.45      2.75 o 
  -7   4   1       55.68       51.52      2.10 o 
  -6   4   1       47.78       52.92      2.41 o 
  -5   4   1      739.38      752.29     10.23 o 
  -4   4   1     1136.84     1185.32     11.42 o 
  -3   4   1      597.41      655.94     17.11 o 
  -2   4   1      162.01      155.35      4.70 o 
  -1   4   1      221.25      202.24      5.57 o 
   0   4   1     3265.98     3618.11     24.55 o 
   1   4   1      202.42      269.09      8.12 o 
   2   4   1       46.79       21.66      1.88 o 
   3   4   1      594.61      589.01      9.45 o 
   4   4   1     1557.39     1715.45     18.87 o 
   5   4   1      121.61      109.76      3.30 o 
   6   4   1      619.78      638.36      7.77 o 
   7   4   1      128.26      127.58      3.36 o 
   8   4   1      142.27      152.01      4.37 o 
   9   4   1      120.74      114.52      4.07 o 
  10   4   1      186.60      199.82      6.89 o 
  11   4   1        0.08        0.15      1.45 o 
 -11   5   1       13.73       13.67      2.27 o 
 -10   5   1      251.17      269.85      9.55 o 
  -9   5   1       49.37       54.32      3.51 o 
  -8   5   1      184.60      199.39      5.23 o 
  -7   5   1      323.55      326.35      6.50 o 
  -6   5   1      210.55      207.62      4.60 o 
  -5   5   1     1358.77     1446.99     16.20 o 
  -4   5   1      786.04      849.90     10.14 o 
  -3   5   1      368.60      352.18      8.42 o 
  -2   5   1     2442.58     2458.64     21.69 o 
  -1   5   1      231.04      240.60      5.86 o 
   0   5   1      274.86      218.32      6.70 o 
   1   5   1     2330.26     2451.59     20.62 o 
   2   5   1        0.18        1.35      1.29 o 
   3   5   1     1176.77     1216.54     11.78 o 
   4   5   1      552.03      553.88      8.35 o 
   5   5   1      170.79      187.56      5.16 o 
   6   5   1     1669.04     1677.96     18.86 o 
   7   5   1      124.24      128.85      4.54 o 
   8   5   1      196.18      208.29      6.38 o 
   9   5   1      937.12      978.89     18.53 o 
  10   5   1       72.21       74.55      4.82 o 
 -10   6   1       33.12       31.72      4.31 o 
  -9   6   1       24.85       29.91      2.57 o 
  -8   6   1       16.31       14.91      2.19 o 
  -7   6   1      605.37      630.95      9.87 o 
  -6   6   1      450.12      477.16      9.59 o 
  -5   6   1      266.50      266.64      7.00 o 
  -4   6   1     2326.90     2433.93     32.01 o 
  -3   6   1     1939.70     2110.56     23.21 o 
  -2   6   1     1195.44     1187.17     19.57 o 
  -1   6   1     2087.10     2140.67     20.28 o 
   0   6   1      651.45      660.19     10.70 o 
   1   6   1     1057.67     1007.52     17.91 o 
   2   6   1     2877.44     3048.75     43.38 o 
   3   6   1       36.53       42.44      3.39 o 
   4   6   1     1925.59     1953.56     22.13 o 
   5   6   1      855.00      866.42     11.64 o 
   6   6   1      454.82      471.61      9.48 o 
   7   6   1     2273.29     2396.48     22.56 o 
   8   6   1      330.98      332.79      7.70 o 
   9   6   1      388.12      386.94      8.41 o 
  -9   7   1       46.43       61.09      6.06 o 
  -8   7   1     1068.82     1044.21     11.72 o 
  -7   7   1      409.23      427.93      7.91 o 
  -6   7   1      104.60      106.43      4.84 o 
  -5   7   1     2699.94     2740.31     46.95 o 
  -4   7   1      525.00      521.74     31.32 o 
  -3   7   1     2089.95     2205.49     28.61 o 
  -2   7   1     1222.04     1233.29     40.68 o 
  -1   7   1      533.27      549.38     19.17 o 
   0   7   1     1638.13     1728.18     33.87 o 
   1   7   1      181.35      186.03      8.26 o 
   2   7   1     2644.99     2628.91     32.63 o 
   3   7   1     3608.75     3725.20     40.18 o 
   4   7   1        1.35        6.00      1.66 o 
   5   7   1       64.84       71.45      3.50 o 
   6   7   1       34.24       34.54      2.25 o 
   7   7   1      486.53      459.43      7.12 o 
   8   7   1      815.17      820.67     22.09 o 
  -7   8   1      401.51      379.38      9.40 o 
  -6   8   1      389.96      411.88      7.43 o 
  -5   8   1        6.36        7.98      1.57 o 
  -4   8   1        2.62        6.76      1.57 o 
  -3   8   1      222.48      247.72      7.62 o 
  -2   8   1       15.42       17.75      2.44 o 
  -1   8   1      167.30      193.95      9.13 o 
   0   8   1      250.07      279.48     11.24 o 
   1   8   1       60.55       71.85      4.38 o 
   2   8   1      232.64      226.15      7.36 o 
   3   8   1      293.97      312.85     10.96 o 
   4   8   1        1.47        4.24      2.59 o 
   5   8   1       50.20       37.72      2.93 o 
   6   8   1       35.31       41.97      3.41 o 
  -4   9   1        1.59        0.91      1.27 o 
  -3   9   1        0.41        3.92      1.88 o 
  -2   9   1      116.70      124.33      4.53 o 
  -1   9   1       28.23       25.62      2.29 o 
   0   9   1      109.66      124.37      4.70 o 
   1   9   1      482.08      508.64      9.21 o 
   2   9   1        7.16        7.48      3.26 o 
   3   9   1       97.78       98.76      4.90 o 
 -13   0   2      382.83      378.74      9.72 o 
 -12   0   2       11.16       11.34      4.57 o 
 -11   0   2      114.31      122.45     11.51 o 
 -10   0   2      365.65      362.06     11.35 o 
  -9   0   2      615.65      568.76     10.82 o 
  -8   0   2      537.50      505.96     10.11 o 
  -7   0   2     1231.70     1161.58     24.46 o 
  -6   0   2     3269.88     3255.03     37.02 o 
  -5   0   2    19659.29    22267.63   1274.33 o 
  -4   0   2    17365.34    17741.88    422.08 o 
  -3   0   2    20729.94    21551.25     53.23 o 
  -2   0   2      614.86      627.16      5.97 o 
  -1   0   2     3485.33     3782.16     17.28 o 
   1   0   2     7169.30     7299.27     28.70 o 
   2   0   2     1179.16     1123.54     23.92 o 
   3   0   2     4986.90     4941.99     65.95 o 
   4   0   2     1963.69     1829.80     25.61 o 
   5   0   2     3172.19     3122.45     38.79 o 
   6   0   2     2832.94     2820.11     21.19 o 
   7   0   2     1104.98     1058.29     15.68 o 
   8   0   2     1470.15     1498.74     19.27 o 
   9   0   2       33.61       31.50      2.95 o 
  10   0   2      912.50      930.30     22.17 o 
  11   0   2     1735.13     1685.23     76.82 o 
  12   0   2      738.88      735.09     17.99 o 
 -13   1   2        7.72       12.12      2.08 o 
 -12   1   2       43.05       31.80      2.32 o 
 -11   1   2      114.45      103.37      3.85 o 
 -10   1   2      114.16      104.71      3.45 o 
  -9   1   2       45.96       45.29      1.98 o 
  -8   1   2     1653.13     1571.57     19.87 o 
  -7   1   2       18.28       27.14      1.51 o 
  -6   1   2     1855.96     1935.82     43.94 o 
  -5   1   2       47.13       74.98      3.66 o 
  -4   1   2       12.66        8.74      0.79 o 
  -3   1   2    18130.27    17628.30    238.67 o 
  -2   1   2        8.01       16.71      0.87 o 
  -1   1   2     9301.03     8847.50     30.67 o 
   0   1   2     7408.84     6946.71     30.83 o 
   1   1   2     7819.50     7933.85    126.63 o 
   3   1   2     5706.64     5715.10     26.38 o 
   4   1   2      526.43      509.15      7.10 o 
   5   1   2    11082.82    11410.53    140.58 o 
   6   1   2     1363.24     1405.96     18.51 o 
   7   1   2      150.13      130.91      2.84 o 
   8   1   2      535.31      514.90      9.26 o 
   9   1   2      194.23      180.85      4.65 o 
  10   1   2      221.59      219.12      4.38 o 
  11   1   2        2.84        6.58      1.24 o 
  12   1   2      173.96      177.63      8.72 o 
 -13   2   2       59.62       63.02      3.18 o 
 -12   2   2       84.23       85.13      3.71 o 
 -11   2   2        6.34        5.59      1.20 o 
 -10   2   2      509.40      511.02     15.02 o 
  -9   2   2      427.75      388.44      6.38 o 
  -8   2   2       22.40       31.64      2.34 o 
  -7   2   2      242.39      229.57      3.52 o 
  -6   2   2       25.08       21.49      1.67 o 
  -5   2   2      664.72      560.93      8.50 o 
  -4   2   2      102.34       74.05      2.97 o 
  -3   2   2       31.71       28.76      1.19 o 
  -2   2   2      175.52      170.80      4.10 o 
  -1   2   2     1988.84     1655.62     15.16 o 
   0   2   2      261.20      217.05      6.05 o 
   1   2   2      229.56      200.64      6.43 o 
   2   2   2      267.47      253.54      7.85 o 
   3   2   2       57.87       81.51      4.78 o 
   4   2   2     2109.58     2043.94     25.75 o 
   5   2   2     3548.87     3791.24     29.34 o 
   6   2   2       80.77      101.05      2.48 o 
   7   2   2      119.94      118.17      3.06 o 
   8   2   2      428.60      449.02      7.32 o 
   9   2   2       55.36       45.90      2.11 o 
  10   2   2        4.38        7.46      1.19 o 
  11   2   2       11.75        9.00      1.10 o 
  12   2   2       20.81       36.84      4.21 o 
 -13   3   2        3.32        2.58      1.00 o 
 -12   3   2      308.60      330.94      8.19 o 
 -11   3   2       16.84       14.70      1.75 o 
 -10   3   2      337.98      307.17      7.01 o 
  -9   3   2        3.14        1.58      0.79 o 
  -8   3   2     1729.50     1692.13     20.20 o 
  -7   3   2      213.85      227.90      3.59 o 
  -6   3   2      260.66      287.26      4.25 o 
  -5   3   2      258.20      240.45      6.52 o 
  -4   3   2       64.39       38.04      3.96 o 
  -3   3   2      198.22      154.10      3.66 o 
  -2   3   2     1711.68     1634.51     21.51 o 
  -1   3   2       50.99       67.07     11.27 o 
   0   3   2       22.81       11.66      1.88 o 
   1   3   2       18.24       58.84      4.20 o 
   2   3   2     1347.42     1335.90     21.54 o 
   3   3   2      613.96      773.06     17.16 o 
   4   3   2       45.48       40.81      3.04 o 
   5   3   2       46.79       32.93      1.86 o 
   6   3   2      327.79      328.06      5.17 o 
   7   3   2     1844.74     1808.72     13.24 o 
   8   3   2        7.15        6.90      1.16 o 
   9   3   2      251.46      238.56      6.96 o 
  10   3   2      470.12      493.90      9.16 o 
  11   3   2        1.14        3.40      1.49 o 
 -12   4   2      299.67      288.68     11.87 o 
 -11   4   2       63.83       61.35      3.96 o 
 -10   4   2      848.42      853.66     13.07 o 
  -9   4   2      306.52      287.24      6.53 o 
  -8   4   2      823.97      826.27      8.94 o 
  -7   4   2     1233.65     1183.05     15.91 o 
  -6   4   2      197.83      203.29      4.75 o 
  -5   4   2       94.13      103.32      3.00 o 
  -4   4   2      113.50       74.15      3.55 o 
  -3   4   2      259.08      257.80     10.66 o 
  -2   4   2      320.48      320.17      6.85 o 
  -1   4   2     2160.70     2198.60     30.31 o 
   0   4   2     1801.48     1948.69     18.00 o 
   1   4   2      548.76      553.34      9.49 o 
   2   4   2      790.95      793.62     11.05 o 
   3   4   2       11.75       23.85      1.54 o 
   4   4   2     2255.27     2250.22     25.70 o 
   5   4   2      538.56      575.67      8.36 o 
   6   4   2      178.75      147.56      3.85 o 
   7   4   2      304.87      310.70      6.13 o 
   8   4   2      496.94      503.66      8.54 o 
   9   4   2      572.63      569.19     10.09 o 
  10   4   2       90.15      104.50      5.82 o 
  11   4   2       30.73       32.54      2.85 o 
 -11   5   2       52.01       59.07      4.24 o 
 -10   5   2       45.67       49.89      3.21 o 
  -9   5   2       29.43       24.60      2.21 o 
  -8   5   2      130.99      124.87      4.12 o 
  -7   5   2        6.50       12.03      1.52 o 
  -6   5   2       45.38       51.96      3.17 o 
  -5   5   2      194.27      214.51      5.44 o 
  -4   5   2        4.19        6.78      1.18 o 
  -3   5   2     2420.12     2439.76     22.44 o 
  -2   5   2       18.71       23.42      3.20 o 
  -1   5   2       23.99       14.30      1.52 o 
   0   5   2     1307.24     1365.11     16.99 o 
   1   5   2       81.38       83.62      3.62 o 
   2   5   2        2.09        3.47      1.09 o 
   3   5   2      179.37      194.87      5.29 o 
   4   5   2       85.07       84.95      3.40 o 
   5   5   2      511.02      475.47      7.59 o 
   6   5   2       93.98       91.48      3.68 o 
   7   5   2      705.08      716.12     10.08 o 
   8   5   2      458.43      466.61      7.96 o 
   9   5   2       87.33       88.53      4.18 o 
  10   5   2      895.22      879.93     14.82 o 
 -10   6   2      142.41      141.81      8.69 o 
  -9   6   2      283.02      285.36      6.85 o 
  -8   6   2       35.54       39.55      2.98 o 
  -7   6   2       26.74       28.90      2.39 o 
  -6   6   2      126.16      120.11      4.90 o 
  -5   6   2      445.98      438.94     11.22 o 
  -4   6   2       13.70       12.14      1.71 o 
  -3   6   2      106.22      114.37      4.88 o 
  -2   6   2       14.10       25.58      9.36 o 
  -1   6   2     1470.70     1490.42     16.06 o 
   0   6   2        3.99        6.40      1.77 o 
   1   6   2      149.86      144.56      5.53 o 
   2   6   2      624.81      632.11     12.36 o 
   3   6   2      848.18      859.34     13.76 o 
   4   6   2       11.60       16.37      1.81 o 
   5   6   2       18.80       26.45      2.26 o 
   6   6   2       43.91       50.77      3.03 o 
   7   6   2      140.18      144.49      4.21 o 
   8   6   2      227.04      224.75      7.26 o 
   9   6   2        0.10        2.05      1.57 o 
  -9   7   2       85.30       98.25      3.35 o 
  -8   7   2      267.25      265.84      6.75 o 
  -7   7   2      111.39      115.42      5.47 o 
  -6   7   2       79.28      103.65      6.57 o 
  -5   7   2      176.19      177.82     12.33 o 
  -4   7   2       89.91      102.46      6.18 o 
  -3   7   2      493.42      490.22     13.69 o 
  -2   7   2      474.21      483.17     16.69 o 
  -1   7   2     1034.54     1057.54     16.44 o 
   0   7   2        8.67        7.97      2.27 o 
   1   7   2      665.87      718.24     13.98 o 
   2   7   2       55.63       51.56      4.22 o 
   3   7   2      805.85      900.69     14.50 o 
   4   7   2      471.33      528.63     11.11 o 
   5   7   2        9.24       22.11      2.25 o 
   6   7   2       86.76       95.24      3.16 o 
   7   7   2       36.05       50.84      2.65 o 
   8   7   2        2.17        1.73      1.83 o 
  -7   8   2      566.60      549.40      9.26 o 
  -6   8   2       21.98       26.06      2.22 o 
  -5   8   2      260.96      279.61      6.81 o 
  -4   8   2      195.16      198.70      5.91 o 
  -3   8   2      189.72      200.89      5.71 o 
  -2   8   2      133.82      124.61      6.45 o 
  -1   8   2       35.62       30.72      5.62 o 
   0   8   2      488.48      485.53     16.14 o 
   1   8   2     2122.44     2071.95     22.54 o 
   2   8   2        0.08        1.27      1.54 o 
   3   8   2       78.88       90.84      6.00 o 
   4   8   2      949.39      926.04     29.49 o 
   5   8   2       12.42       10.61      1.85 o 
   6   8   2      311.20      302.83     12.02 o 
  -4   9   2        9.25        8.00      1.85 o 
  -3   9   2        4.75        8.83      2.04 o 
  -2   9   2       20.96       21.04      2.06 o 
  -1   9   2        0.45        1.72      1.14 o 
   0   9   2      101.16      115.93      5.64 o 
   1   9   2       11.73       13.65      3.33 o 
   2   9   2        2.95        3.57      1.19 o 
   3   9   2      141.76      144.37      7.78 o 
 -13   1   3      252.07      237.32     13.10 o 
 -12   1   3       10.61       11.59      1.30 o 
 -11   1   3      178.18      150.73      5.26 o 
 -10   1   3      171.74      151.37      5.16 o 
  -9   1   3      558.24      516.95      5.64 o 
  -8   1   3      585.57      591.50      7.03 o 
  -7   1   3      395.69      392.27      7.81 o 
  -6   1   3      161.33      172.82      4.44 o 
  -5   1   3      647.26      664.56     12.14 o 
  -4   1   3     8680.29     8417.64     24.73 o 
  -3   1   3      871.52      801.74     12.00 o 
  -2   1   3       49.57       67.92      2.31 o 
  -1   1   3       14.29       16.79      1.39 o 
   0   1   3     1822.75     1719.19     15.62 o 
   1   1   3     1687.77     1694.02     29.37 o 
   2   1   3      289.45      291.19      5.27 o 
   3   1   3        2.52        6.53      1.97 o 
   4   1   3       87.44       98.65      3.34 o 
   5   1   3     1600.55     1784.34     19.56 o 
   6   1   3       38.34       37.09      1.57 o 
   7   1   3       13.66       11.84      1.33 o 
   8   1   3        0.02        1.45      0.79 o 
   9   1   3      397.14      395.74      6.31 o 
  10   1   3        2.44        2.92      0.99 o 
  11   1   3        7.32        6.68      0.97 o 
 -13   2   3       67.65       66.06      3.46 o 
 -12   2   3        0.19       -0.42      1.51 o 
 -11   2   3       55.24       58.93      2.83 o 
 -10   2   3       91.91       88.50      2.99 o 
  -9   2   3       73.80       70.19      2.36 o 
  -8   2   3      208.49      180.64      3.27 o 
  -7   2   3       19.78       19.74      1.16 o 
  -6   2   3       50.00       39.68      1.61 o 
  -5   2   3      842.60      775.11      9.33 o 
  -4   2   3      142.77      119.71      3.89 o 
  -3   2   3      477.95      427.55      6.04 o 
  -2   2   3      244.60      247.70      5.57 o 
  -1   2   3     2317.85     2138.20     18.80 o 
   0   2   3     2137.94     1860.78     19.75 o 
   1   2   3       70.52       78.58      4.30 o 
   2   2   3      960.84     1214.94     18.06 o 
   3   2   3      506.67      492.41     12.25 o 
   4   2   3     1279.42     1275.90     21.04 o 
   5   2   3     5276.50     5317.09     86.88 o 
   6   2   3     1504.82     1543.93     19.00 o 
   7   2   3      381.19      375.63      5.97 o 
   8   2   3     4729.25     4517.91     44.48 o 
   9   2   3      730.58      720.15      9.89 o 
  10   2   3        3.71        4.61      0.99 o 
  11   2   3      631.92      590.36     12.11 o 
 -13   3   3      195.26      195.45      9.98 o 
 -12   3   3      317.01      316.99      8.29 o 
 -11   3   3       77.88       77.80      3.69 o 
 -10   3   3        4.90        5.17      1.26 o 
  -9   3   3       46.57       45.67      2.06 o 
  -8   3   3      130.04      123.05      4.42 o 
  -7   3   3      368.37      368.40      4.77 o 
  -6   3   3       97.38       99.55      2.21 o 
  -5   3   3       13.61       24.17      2.23 o 
  -4   3   3     1910.18     1821.46     26.55 o 
  -3   3   3      742.83      799.16     15.50 o 
  -2   3   3        5.98        8.88      1.37 o 
  -1   3   3     2739.65     2643.20     24.91 o 
   0   3   3      486.70      517.80     11.85 o 
   1   3   3       57.99       62.31      4.52 o 
   2   3   3       27.21       40.95      3.99 o 
   3   3   3      276.75      286.27     10.80 o 
   4   3   3      779.23      796.84      9.53 o 
   5   3   3      520.02      534.38      7.51 o 
   6   3   3       37.89       46.56      1.94 o 
   7   3   3     1319.67     1343.26     12.92 o 
   8   3   3      124.78      132.95      3.65 o 
   9   3   3       29.13       30.59      2.18 o 
  10   3   3      320.33      306.86      7.91 o 
  11   3   3      795.98      701.56     15.49 o 
 -13   4   3      172.72      180.99      9.19 o 
 -12   4   3        0.98        2.07      1.60 o 
 -11   4   3      175.67      174.51      6.60 o 
 -10   4   3       61.22       61.83      3.73 o 
  -9   4   3      107.64      123.05      5.00 o 
  -8   4   3      185.11      180.09      6.32 o 
  -7   4   3       75.80       86.88      2.85 o 
  -6   4   3       55.94       70.90      2.85 o 
  -5   4   3     1694.28     1784.92     32.93 o 
  -4   4   3      145.12      138.60      5.36 o 
  -3   4   3      234.39      221.50      5.44 o 
  -2   4   3     3527.06     3708.12     24.25 o 
  -1   4   3      506.63      513.27      9.15 o 
   0   4   3        3.93        3.32      1.17 o 
   1   4   3     1407.75     1547.09     16.13 o 
   2   4   3       28.51       68.37     16.42 o 
   3   4   3      978.98     1007.19     11.93 o 
   4   4   3        8.10        9.85      1.28 o 
   5   4   3     1056.96     1086.68     24.12 o 
   6   4   3      231.51      216.64      4.73 o 
   7   4   3       93.22       89.28      3.19 o 
   8   4   3      342.73      342.85      7.05 o 
   9   4   3     1525.90     1605.25     18.77 o 
  10   4   3      296.75      291.96      9.01 o 
 -12   5   3       13.33       21.02      3.45 o 
 -11   5   3       28.01       39.60      3.69 o 
 -10   5   3       29.43       38.68      2.97 o 
  -9   5   3      264.44      263.57      6.51 o 
  -8   5   3       69.39       72.95      3.52 o 
  -7   5   3      164.69      169.29      4.73 o 
  -6   5   3      388.11      389.03      7.55 o 
  -5   5   3        1.00        4.11      1.36 o 
  -4   5   3      481.80      497.80      8.71 o 
  -3   5   3       24.63       18.32      1.78 o 
  -2   5   3      716.53      778.74      9.20 o 
  -1   5   3      231.23      224.33     11.83 o 
   0   5   3       43.47       58.50     21.34 o 
   1   5   3     1608.36     1597.20     15.73 o 
   2   5   3       14.28       16.01      1.58 o 
   3   5   3      256.67      296.85      6.58 o 
   4   5   3     1455.12     1469.66     23.86 o 
   5   5   3      151.20      156.62      4.83 o 
   6   5   3      791.80      827.04     10.81 o 
   7   5   3      761.88      801.04      9.87 o 
   8   5   3       77.46       77.54      3.59 o 
   9   5   3     1004.39     1031.69     13.19 o 
  10   5   3      365.75      388.65      9.08 o 
 -11   6   3      158.17      165.79      8.29 o 
 -10   6   3      367.63      371.70      8.56 o 
  -9   6   3        0.26        0.84      1.20 o 
  -8   6   3      231.49      234.46      6.72 o 
  -7   6   3      507.77      508.81      9.93 o 
  -6   6   3       32.24       35.77      3.27 o 
  -5   6   3      176.54      168.30      8.98 o 
  -4   6   3       50.02       33.68      2.64 o 
  -3   6   3     1596.65     1628.05     23.52 o 
  -2   6   3        6.87       14.07      1.95 o 
  -1   6   3       14.82       12.12      2.55 o 
   0   6   3     2269.82     2358.80     18.42 o 
   1   6   3      548.64      553.52     11.25 o 
   2   6   3      490.00      526.54      9.03 o 
   3   6   3      925.97      990.66     13.94 o 
   4   6   3      265.92      273.16     10.64 o 
   5   6   3      602.86      639.01      9.91 o 
   6   6   3      293.01      315.63      6.25 o 
   7   6   3       26.52       22.74      2.32 o 
   8   6   3      531.60      570.85     14.32 o 
   9   6   3       60.73       60.44      3.69 o 
  -9   7   3      347.15      350.99      6.46 o 
  -8   7   3       19.80       20.13      3.01 o 
  -7   7   3      178.63      171.09      8.17 o 
  -6   7   3     2051.53     2217.38     30.27 o 
  -5   7   3        0.16        0.37      2.20 o 
  -4   7   3       77.13       83.00      5.73 o 
  -3   7   3      907.14      968.22     19.66 o 
  -2   7   3     1843.06     1952.50     41.03 o 
  -1   7   3       33.43       49.90     10.50 o 
   0   7   3      190.04      206.07      7.27 o 
   1   7   3      101.59      123.56      5.94 o 
   2   7   3     3910.06     3865.05     33.94 o 
   3   7   3     1528.26     1491.97     26.97 o 
   4   7   3      107.00      124.12      4.33 o 
   5   7   3      334.29      354.53      6.12 o 
   6   7   3       98.45      103.98      3.51 o 
   7   7   3      216.32      207.47      8.78 o 
  -7   8   3       64.59       71.79      3.12 o 
  -6   8   3      636.15      610.78      9.69 o 
  -5   8   3      410.93      414.14      9.42 o 
  -4   8   3        9.16        8.13      1.48 o 
  -3   8   3     1074.35     1080.59     13.21 o 
  -2   8   3      451.16      474.76     10.24 o 
  -1   8   3       33.96       36.17      3.94 o 
   0   8   3     1098.11     1172.72     20.07 o 
   1   8   3      629.17      650.75     12.33 o 
   2   8   3       60.60       70.70      5.38 o 
   3   8   3      822.14      908.58     17.87 o 
   4   8   3      445.04      440.50      9.43 o 
   5   8   3      138.77      154.66     11.91 o 
  -4   9   3      199.54      213.56      7.13 o 
  -3   9   3        1.67        2.48      1.21 o 
  -2   9   3       31.00       34.48      2.48 o 
  -1   9   3      347.16      405.03     10.41 o 
   0   9   3        5.21       15.02      2.26 o 
   1   9   3       20.58       31.91      4.69 o 
   2   9   3      313.22      324.81      8.66 o 
 -14   0   4      932.71      890.40     21.10 o 
 -13   0   4      566.05      487.51     19.33 o 
 -12   0   4      241.92      209.76      8.83 o 
 -11   0   4      699.42      629.35     15.32 o 
 -10   0   4      426.04      394.30      9.96 o 
  -9   0   4     1274.03     1216.45     13.84 o 
  -8   0   4     4656.69     4441.05     88.35 o 
  -7   0   4      436.82      429.19      8.99 o 
  -6   0   4     9027.74     8696.61    144.19 o 
  -5   0   4     6219.21     6395.33     26.61 o 
  -4   0   4    17500.63    18014.94     71.66 o 
  -2   0   4     1534.42     1501.55     14.41 o 
  -1   0   4    10421.22     9309.75     36.97 o 
   0   0   4     9328.37    10082.83     32.75 o 
   1   0   4     2815.92     2986.79     13.70 o 
   2   0   4      981.26      876.43     14.43 o 
   3   0   4        0.96        1.79      1.38 o 
   4   0   4      148.13      169.75      8.65 o 
   5   0   4     6223.43     6076.77     47.82 o 
   6   0   4     3225.29     3182.69     30.37 o 
   7   0   4     1062.42     1063.21     23.55 o 
   8   0   4       47.31       48.73      3.69 o 
   9   0   4        1.59        2.35      1.71 o 
  10   0   4      604.24      668.16     14.22 o 
  11   0   4        9.30        6.85      1.70 o 
 -14   1   4       77.44       64.55      6.24 o 
 -13   1   4      180.59      174.73      8.03 o 
 -12   1   4      271.71      258.25      8.99 o 
 -11   1   4       58.88       47.38      3.06 o 
 -10   1   4        8.91        7.34      1.34 o 
  -9   1   4      238.25      202.86      3.98 o 
  -8   1   4     3261.90     3283.31     30.53 o 
  -7   1   4       90.14       62.42      2.01 o 
  -6   1   4      742.44      724.49      8.05 o 
  -5   1   4      531.60      473.53      9.72 o 
  -4   1   4    10017.42     9580.67     65.70 o 
  -3   1   4     2078.93     1986.39     11.33 o 
  -2   1   4       27.62       19.06      1.20 o 
  -1   1   4     5931.00     5213.01     29.92 o 
   0   1   4     1101.79      904.58      9.37 o 
   1   1   4       44.45       32.73      3.76 o 
   2   1   4     2850.92     2631.52     17.52 o 
   3   1   4      458.11      505.29      8.37 o 
   4   1   4       57.41       39.56      2.32 o 
   5   1   4      412.42      394.65     15.91 o 
   6   1   4      443.74      417.21      6.25 o 
   7   1   4      106.76      136.08      7.50 o 
   8   1   4      922.91      874.39      9.80 o 
   9   1   4      673.05      672.23     11.28 o 
  10   1   4       15.58       19.37      1.61 o 
  11   1   4      353.45      376.15      9.90 o 
 -14   2   4       18.31       20.98      3.74 o 
 -13   2   4       29.35       22.95      3.06 o 
 -12   2   4      176.88      151.19      5.92 o 
 -11   2   4      114.66       99.09      3.67 o 
 -10   2   4       40.43       46.07      2.27 o 
  -9   2   4        2.05        4.58      0.93 o 
  -8   2   4        9.14        5.80      0.67 o 
  -7   2   4     1097.32     1066.19     12.41 o 
  -6   2   4      808.00      717.89     11.90 o 
  -5   2   4      463.59      369.66      6.73 o 
  -4   2   4      411.74      379.79     14.80 o 
  -3   2   4       19.81       26.95      1.83 o 
  -2   2   4      334.40      269.96      6.50 o 
  -1   2   4     7215.05     6615.71     38.09 o 
   0   2   4       10.11       20.85      2.28 o 
   1   2   4     1416.09     1528.76     20.14 o 
   2   2   4      469.53      399.61     10.92 o 
   3   2   4      106.43      127.74      6.56 o 
   4   2   4     2713.25     2732.55     26.44 o 
   5   2   4     1214.08     1133.71      9.52 o 
   6   2   4     1559.19     1581.95     31.10 o 
   7   2   4     3091.85     3116.25     57.20 o 
   8   2   4      393.13      391.75      7.93 o 
   9   2   4      282.54      269.80      6.14 o 
  10   2   4      716.76      704.11     15.06 o 
  11   2   4       90.20       92.39      4.53 o 
 -13   3   4      574.66      557.01     13.40 o 
 -12   3   4       68.43       70.02      4.10 o 
 -11   3   4      324.43      298.54      7.20 o 
 -10   3   4      668.27      631.67     10.15 o 
  -9   3   4       88.26       88.35      2.86 o 
  -8   3   4     1802.40     1862.07     26.14 o 
  -7   3   4      339.72      298.40      4.34 o 
  -6   3   4       21.59       17.20      1.25 o 
  -5   3   4     2227.61     2203.23     21.19 o 
  -4   3   4        5.39        5.02      1.92 o 
  -3   3   4       60.99       47.14      2.79 o 
  -2   3   4     1106.76      953.54     13.99 o 
  -1   3   4     1043.51     1042.01     16.14 o 
   0   3   4     1896.71     1909.69     24.16 o 
   1   3   4     3064.60     2982.80     32.87 o 
   2   3   4     2334.62     2543.84     32.09 o 
   3   3   4       12.06        9.48      1.34 o 
   4   3   4      907.57      904.84     12.21 o 
   5   3   4        3.82        7.69      1.00 o 
   6   3   4     1853.56     1882.77     35.67 o 
   7   3   4      550.56      567.94     10.05 o 
   8   3   4        5.10        7.10      1.11 o 
   9   3   4       92.39       80.91      3.70 o 
  10   3   4      106.08       95.27      4.34 o 
  11   3   4      478.85      448.59     13.90 o 
 -13   4   4      159.08      156.43      6.50 o 
 -12   4   4        1.61        4.83      1.57 o 
 -11   4   4       37.47       43.76      3.05 o 
 -10   4   4       89.28       81.99      4.80 o 
  -9   4   4        5.09        8.88      1.69 o 
  -8   4   4       76.90       81.49      3.52 o 
  -7   4   4        4.16        5.74      1.11 o 
  -6   4   4      332.69      299.02      6.07 o 
  -5   4   4      108.29      115.83      3.39 o 
  -4   4   4     1018.66     1050.04     13.46 o 
  -3   4   4       76.50      121.00     17.81 o 
  -2   4   4     1339.86     1440.07     15.19 o 
  -1   4   4     2739.30     2871.95     31.05 o 
   0   4   4      559.89      743.52     16.93 o 
   1   4   4       32.23       51.97      4.90 o 
   2   4   4      419.82      430.59      6.81 o 
   3   4   4      357.00      318.37      5.78 o 
   4   4   4      419.12      435.41      7.19 o 
   5   4   4      118.74       97.23      3.66 o 
   6   4   4      140.50      149.07      4.37 o 
   7   4   4     1263.44     1276.47     15.21 o 
   8   4   4      210.02      216.85      6.06 o 
   9   4   4       56.23       66.22      3.87 o 
  10   4   4      117.17      123.33      4.58 o 
 -12   5   4      162.68      134.88     12.02 o 
 -11   5   4       38.87       37.67      2.70 o 
 -10   5   4      769.67      782.88     10.77 o 
  -9   5   4      876.54      848.54     11.62 o 
  -8   5   4      332.29      319.99      8.09 o 
  -7   5   4      742.97      710.98     10.49 o 
  -6   5   4      873.30      887.50     10.32 o 
  -5   5   4      159.85      190.59      4.81 o 
  -4   5   4      565.62      550.99      9.86 o 
  -3   5   4      213.99      239.01      5.65 o 
  -2   5   4       60.52       67.02      2.84 o 
  -1   5   4      229.47      250.11      7.90 o 
   0   5   4      530.29      530.50     10.37 o 
   1   5   4       20.20       40.39      4.00 o 
   2   5   4       13.78        7.71      1.15 o 
   3   5   4      173.35      184.73      4.88 o 
   4   5   4      119.32      105.36      3.87 o 
   5   5   4       97.21       98.97      3.99 o 
   6   5   4        4.46        5.41      1.35 o 
   7   5   4      142.92      142.87      4.54 o 
   8   5   4        1.90        5.89      1.42 o 
   9   5   4       17.76       17.42      2.57 o 
 -11   6   4        0.55        2.02      3.00 o 
 -10   6   4      166.33      155.98      4.89 o 
  -9   6   4      140.86      141.19      5.08 o 
  -8   6   4      215.14      214.46      6.45 o 
  -7   6   4      192.71      198.58      6.21 o 
  -6   6   4      518.12      527.38     21.16 o 
  -5   6   4       83.89       91.60      4.30 o 
  -4   6   4     1280.84     1333.40     39.70 o 
  -3   6   4        3.54        4.52      1.93 o 
  -2   6   4      318.11      290.95      7.85 o 
  -1   6   4     1665.09     1615.04     19.23 o 
   0   6   4        1.72        7.36      1.50 o 
   1   6   4       14.44       21.44      2.28 o 
   2   6   4      101.06      108.94      3.74 o 
   3   6   4      912.79      964.29     10.82 o 
   4   6   4       34.33       38.09      2.38 o 
   5   6   4      420.65      407.90      7.82 o 
   6   6   4       43.55       55.24      3.72 o 
   7   6   4       54.72       46.33      2.90 o 
   8   6   4        0.07        1.28      1.50 o 
 -10   7   4        0.25        6.10      2.32 o 
  -9   7   4       28.18       25.84      2.97 o 
  -8   7   4      122.55      132.32      6.94 o 
  -7   7   4      615.29      615.39     15.61 o 
  -6   7   4       49.83       59.61      5.63 o 
  -5   7   4       77.29       78.81      6.14 o 
  -4   7   4      486.23      451.74     10.98 o 
  -3   7   4     1249.36     1299.31     32.15 o 
  -2   7   4      325.90      347.34     10.98 o 
  -1   7   4       12.48        8.53      2.40 o 
   0   7   4     1176.65     1195.97     17.65 o 
   1   7   4       11.55       16.23      3.10 o 
   2   7   4      144.96      122.62      6.14 o 
   3   7   4       86.33       90.78      4.36 o 
   4   7   4       19.68       19.42      1.88 o 
   5   7   4      206.14      218.92      5.77 o 
   6   7   4      129.30      122.61      3.91 o 
   7   7   4       11.53       15.66      2.83 o 
  -8   8   4      197.99      197.86      5.31 o 
  -7   8   4       29.95       24.92      2.08 o 
  -6   8   4      139.69      139.42      5.52 o 
  -5   8   4       21.76       30.50      3.52 o 
  -4   8   4       73.43       75.88      3.55 o 
  -3   8   4       19.07       24.39      2.20 o 
  -2   8   4      272.38      243.61      7.38 o 
  -1   8   4       39.24       48.95      4.16 o 
   0   8   4       71.97       62.52      4.91 o 
   1   8   4       79.71       87.72      3.84 o 
   2   8   4       58.64       47.63      3.46 o 
   3   8   4        4.76        5.00      1.67 o 
   4   8   4      457.87      456.20     12.19 o 
   5   8   4      129.13      139.30      8.05 o 
  -4   9   4       34.29       30.62      2.92 o 
  -3   9   4      107.41      119.61      4.26 o 
  -2   9   4      133.64      136.10      5.98 o 
  -1   9   4        0.46        0.26      1.31 o 
   0   9   4      603.10      655.54     16.22 o 
   1   9   4        1.76        3.90      2.26 o 
   2   9   4       72.37       74.21      5.60 o 
 -14   1   5       36.85       35.39      3.33 o 
 -13   1   5        2.22        6.23      1.63 o 
 -12   1   5       55.77       42.42      2.95 o 
 -11   1   5      320.98      295.75      6.34 o 
 -10   1   5     1154.23     1111.28     19.31 o 
  -9   1   5      827.99      830.49     13.14 o 
  -8   1   5     1053.36     1029.68     11.16 o 
  -7   1   5     8119.23     8655.20    102.21 o 
  -6   1   5      107.70       85.69      2.82 o 
  -5   1   5        2.25        5.17      0.93 o 
  -4   1   5     1831.86     1717.11     12.42 o 
  -3   1   5      268.98      235.59      4.97 o 
  -2   1   5      709.19      672.85     18.23 o 
  -1   1   5        9.50       15.28      3.32 o 
   0   1   5     1261.84     1282.72     31.40 o 
   1   1   5      857.08      847.52     17.30 o 
   2   1   5     2220.28     2345.86     24.64 o 
   3   1   5     1763.46     1729.29     27.40 o 
   4   1   5       85.03       79.38      2.66 o 
   5   1   5       23.09       23.27      1.50 o 
   6   1   5      465.71      479.02      9.17 o 
   7   1   5       17.57       20.85      1.53 o 
   8   1   5      132.53      133.00      3.50 o 
   9   1   5        7.69        7.55      1.56 o 
  10   1   5       13.91       15.00      1.30 o 
  11   1   5       49.14       60.22      5.33 o 
 -14   2   5      398.30      386.78     10.00 o 
 -13   2   5       41.64       35.70      3.11 o 
 -12   2   5      502.50      485.52     14.60 o 
 -11   2   5      633.27      594.77     19.87 o 
 -10   2   5        0.55        1.13      0.67 o 
  -9   2   5      648.91      596.34      6.49 o 
  -8   2   5     1558.06     1556.51     20.01 o 
  -7   2   5      144.69      169.15      3.28 o 
  -6   2   5      694.06      607.87      6.98 o 
  -5   2   5       69.02       89.72      5.56 o 
  -4   2   5     3085.50     3126.99     25.85 o 
  -3   2   5      234.54      273.64     11.59 o 
  -2   2   5      386.31      333.60      7.88 o 
  -1   2   5       31.17       34.66      2.81 o 
   0   2   5      509.67      520.63     11.56 o 
   1   2   5     3747.16     3648.57     33.90 o 
   2   2   5     1348.04     1304.38     20.98 o 
   3   2   5      437.95      431.26     12.65 o 
   4   2   5      121.21      111.19      2.71 o 
   5   2   5     1605.64     1631.60     13.47 o 
   6   2   5     1082.42     1069.33     12.82 o 
   7   2   5        7.81       10.82      1.34 o 
   8   2   5       54.62       60.34      2.84 o 
   9   2   5      374.11      346.14      8.03 o 
  10   2   5       27.69       24.58      1.90 o 
 -14   3   5       11.79       13.32      2.95 o 
 -13   3   5      119.63      118.29      6.57 o 
 -12   3   5       56.69       53.35      4.32 o 
 -11   3   5       34.64       34.73      3.38 o 
 -10   3   5      192.49      171.34      4.80 o 
  -9   3   5       12.30        8.96      1.09 o 
  -8   3   5       59.43       57.88      1.87 o 
  -7   3   5      286.01      276.03      3.66 o 
  -6   3   5       64.35       48.04      1.89 o 
  -5   3   5      399.05      453.89      8.22 o 
  -4   3   5      513.41      638.38      9.81 o 
  -3   3   5       67.50       50.71      3.13 o 
  -2   3   5      275.94      346.61      9.00 o 
  -1   3   5     7692.40     7716.50     49.60 o 
   0   3   5      296.47      231.35      8.77 o 
   1   3   5      271.80      284.56     10.40 o 
   2   3   5     7156.06     7506.94     59.21 o 
   3   3   5      989.51      998.30     15.31 o 
   4   3   5       30.63       26.89      2.30 o 
   5   3   5      202.26      203.92      5.46 o 
   6   3   5      277.28      274.87      6.23 o 
   7   3   5     1582.64     1594.85     36.26 o 
   8   3   5        0.83        1.96      1.22 o 
   9   3   5       26.88       24.29      2.82 o 
  10   3   5     2383.03     2338.69     22.91 o 
 -13   4   5       23.32       28.09      3.17 o 
 -12   4   5      563.59      556.94     12.04 o 
 -11   4   5      381.68      371.19      9.57 o 
 -10   4   5      186.73      199.43      6.31 o 
  -9   4   5       47.54       47.34      3.19 o 
  -8   4   5      604.58      595.47      9.30 o 
  -7   4   5      105.46       94.01      3.58 o 
  -6   4   5      263.46      322.45      5.46 o 
  -5   4   5       47.46       46.07      2.46 o 
  -4   4   5       27.88       14.86      1.76 o 
  -3   4   5     1396.09     1567.09     15.61 o 
  -2   4   5     2678.06     2762.41     28.96 o 
  -1   4   5      619.05      756.39     16.34 o 
   0   4   5     1687.55     1844.16     17.27 o 
   1   4   5     2061.93     2138.62     21.46 o 
   2   4   5      394.08      387.13      6.90 o 
   3   4   5     1447.93     1496.00     35.90 o 
   4   4   5      982.00     1065.90     15.29 o 
   5   4   5       58.02       66.30      3.13 o 
   6   4   5      239.20      230.24      7.67 o 
   7   4   5       15.74       20.00      2.25 o 
   8   4   5       36.12       33.13      3.04 o 
   9   4   5     1434.14     1538.18     19.91 o 
 -12   5   5      155.79      154.51      9.54 o 
 -11   5   5      266.37      270.22      6.70 o 
 -10   5   5      281.99      268.92      6.38 o 
  -9   5   5      187.67      197.48      6.76 o 
  -8   5   5      218.43      228.94      6.81 o 
  -7   5   5        0.81        2.27      1.16 o 
  -6   5   5       12.12       18.24      1.73 o 
  -5   5   5      480.06      460.65     10.39 o 
  -4   5   5      781.63      794.13     16.52 o 
  -3   5   5        7.58        7.31      1.36 o 
  -2   5   5      427.71      388.06      6.86 o 
  -1   5   5      595.99      609.96      9.28 o 
   0   5   5      565.16      604.53      7.85 o 
   1   5   5       90.17       78.92      3.05 o 
   2   5   5      469.71      517.20      7.25 o 
   3   5   5      907.83      969.76     13.82 o 
   4   5   5       11.33       17.24      2.21 o 
   5   5   5       69.14       70.54      3.41 o 
   6   5   5      198.98      198.55      5.42 o 
   7   5   5       86.92       96.33      4.04 o 
   8   5   5      397.71      423.92      7.40 o 
   9   5   5       36.27       34.54      2.45 o 
 -11   6   5      166.59      158.62      7.15 o 
 -10   6   5        1.00        5.05      1.75 o 
  -9   6   5      513.10      512.40     10.37 o 
  -8   6   5        2.68        2.64      1.46 o 
  -7   6   5      310.35      305.73      7.62 o 
  -6   6   5     2438.49     2489.42     34.20 o 
  -5   6   5      766.48      786.76     13.18 o 
  -4   6   5     2726.70     2702.16     90.76 o 
  -3   6   5     1301.01     1334.61     24.29 o 
  -2   6   5        4.92       11.69      2.19 o 
  -1   6   5     4002.12     3909.58     38.79 o 
   0   6   5      390.13      350.80      9.15 o 
   1   6   5      190.18      189.28      8.38 o 
   2   6   5      523.71      504.10      9.50 o 
   3   6   5        1.08        2.40      1.39 o 
   4   6   5      156.56      171.46      4.68 o 
   5   6   5       89.32       97.76      4.41 o 
   6   6   5       83.78       92.23      4.07 o 
   7   6   5      242.31      266.10      6.03 o 
   8   6   5      419.30      427.24     18.58 o 
 -10   7   5       23.18       19.75      2.36 o 
  -9   7   5       56.98       59.37      6.62 o 
  -8   7   5        5.91        7.70      2.33 o 
  -7   7   5       26.17       31.99      4.60 o 
  -6   7   5      665.46      696.78     17.35 o 
  -5   7   5      499.88      498.55     11.34 o 
  -4   7   5        1.38        8.93      4.27 o 
  -3   7   5     3290.20     3400.49     37.29 o 
  -2   7   5      449.52      457.85     10.55 o 
  -1   7   5     1119.91     1101.61     21.03 o 
   0   7   5     1240.46     1249.92     18.24 o 
   1   7   5       79.17       54.40      4.13 o 
   2   7   5      572.53      581.21     12.79 o 
   3   7   5       26.46       37.71      3.51 o 
   4   7   5        4.37       11.07      1.54 o 
   5   7   5      630.92      689.63     10.81 o 
   6   7   5       23.14       19.14      1.93 o 
  -8   8   5        8.99        7.95      1.39 o 
  -7   8   5      202.32      213.10      6.32 o 
  -6   8   5      516.15      502.43     12.40 o 
  -5   8   5       33.69       43.57      4.13 o 
  -4   8   5      769.26      842.93     21.21 o 
  -3   8   5       93.07      101.85      4.88 o 
  -2   8   5       29.97       18.58      2.89 o 
  -1   8   5      307.99      309.74     10.02 o 
   0   8   5      151.61      155.54      7.45 o 
   1   8   5       58.29       66.05      3.93 o 
   2   8   5       12.75       15.73      2.18 o 
   3   8   5      669.81      748.07     16.13 o 
   4   8   5      257.01      265.13     12.90 o 
  -4   9   5        5.61        6.10      2.53 o 
  -3   9   5      241.14      249.40      7.61 o 
  -2   9   5      103.14      123.33      5.60 o 
  -1   9   5        4.68        2.95      1.43 o 
   0   9   5       47.74       45.74      5.03 o 
   1   9   5        3.44        3.19      1.85 o 
 -14   0   6      151.18      124.88      9.59 o 
 -13   0   6      238.33      202.07     13.86 o 
 -12   0   6      123.02      116.52      6.80 o 
 -11   0   6      120.31      129.33      6.06 o 
 -10   0   6        7.12        7.08      1.44 o 
  -9   0   6     2037.06     1931.44     39.54 o 
  -8   0   6     9379.84    10164.12     66.71 o 
  -7   0   6       20.33       13.86      2.14 o 
  -6   0   6      866.09      892.53     17.39 o 
  -5   0   6       15.78        8.96      1.80 o 
  -4   0   6     7784.35     8027.20     48.34 o 
  -3   0   6      752.88      678.08     11.97 o 
  -2   0   6    12003.15    11396.57     51.23 o 
  -1   0   6     6554.32     6561.44     33.94 o 
   0   0   6      350.33      317.45      6.37 o 
   1   0   6      376.40      417.14      6.15 o 
   2   0   6     1066.57     1110.27     18.73 o 
   3   0   6       20.11       14.29      2.69 o 
   4   0   6     3731.88     4032.90     25.21 o 
   5   0   6     3653.44     3889.91     55.16 o 
   6   0   6       10.16        8.31      2.14 o 
   7   0   6      357.94      349.53      8.03 o 
   8   0   6     1217.41     1135.18     47.56 o 
   9   0   6      272.74      289.54     16.30 o 
  10   0   6       11.64       12.48      1.86 o 
 -14   1   6      436.30      395.71     11.57 o 
 -13   1   6       45.51       42.74      4.66 o 
 -12   1   6       21.13       17.95      2.51 o 
 -11   1   6      946.45      858.65     11.58 o 
 -10   1   6      570.33      572.51      7.79 o 
  -9   1   6     4893.57     4736.35     71.75 o 
  -8   1   6        7.67       12.10      1.40 o 
  -7   1   6     1854.83     1950.21     14.26 o 
  -6   1   6     3533.18     3298.36     43.10 o 
  -5   1   6      762.35      756.23      7.91 o 
  -4   1   6      304.89      260.98      5.89 o 
  -3   1   6     8299.47     8034.04     33.65 o 
  -2   1   6      886.16      952.43     15.02 o 
  -1   1   6     1085.83      931.29      9.33 o 
   0   1   6        3.05        3.53      0.54 o 
   1   1   6      595.38      619.77      6.54 o 
   2   1   6      438.61      407.64      7.72 o 
   3   1   6      467.72      538.74     22.53 o 
   4   1   6     1810.61     1764.14     20.47 o 
   5   1   6       91.12       96.06      2.42 o 
   6   1   6      225.85      197.14      5.05 o 
   7   1   6     1250.03     1178.11     22.49 o 
   8   1   6       50.96       45.19      2.58 o 
   9   1   6      272.47      268.82      7.12 o 
  10   1   6      322.16      344.06      6.88 o 
 -14   2   6        1.78        5.73      3.54 o 
 -13   2   6      334.79      314.32     11.20 o 
 -12   2   6      386.76      355.31     17.86 o 
 -11   2   6      736.14      695.77     12.56 o 
 -10   2   6      656.14      631.29     10.87 o 
  -9   2   6       84.94       89.03      2.31 o 
  -8   2   6      675.01      571.34      6.71 o 
  -7   2   6       65.00       47.97      1.98 o 
  -6   2   6     1019.96      952.88     22.08 o 
  -5   2   6      208.28      168.15      6.59 o 
  -4   2   6      491.94      601.23      6.65 o 
  -3   2   6     3516.33     3402.25     26.68 o 
  -2   2   6     4662.44     4405.65     33.24 o 
  -1   2   6     1070.72     1102.79     17.01 o 
   0   2   6     1267.53     1201.77     19.04 o 
   1   2   6      892.06     1007.00     18.39 o 
   2   2   6       64.66       68.70      5.13 o 
   3   2   6     1523.08     1417.41     19.39 o 
   4   2   6       68.17       79.16      3.20 o 
   5   2   6      331.37      335.99      6.06 o 
   6   2   6      733.12      734.81     11.04 o 
   7   2   6      499.74      479.91     10.61 o 
   8   2   6       78.91       75.98      2.86 o 
   9   2   6      245.80      266.32      6.44 o 
  10   2   6      157.94      166.03      7.18 o 
 -14   3   6       11.96       16.04      2.39 o 
 -13   3   6      150.23      141.95      7.34 o 
 -12   3   6      127.04      132.51      7.42 o 
 -11   3   6      649.70      628.98     10.88 o 
 -10   3   6      117.27      118.93      4.29 o 
  -9   3   6       19.42       32.47      1.90 o 
  -8   3   6      554.47      514.65      6.69 o 
  -7   3   6        6.88        5.08      1.08 o 
  -6   3   6     1728.59     1707.28     20.40 o 
  -5   3   6       50.46       77.18      5.80 o 
  -4   3   6      577.85      579.74     10.47 o 
  -3   3   6      390.23      482.35     10.47 o 
  -2   3   6       61.73       57.72      3.98 o 
  -1   3   6     2126.29     1997.37     25.30 o 
   0   3   6       11.92       31.45      3.55 o 
   1   3   6     1261.99     1344.54     23.66 o 
   2   3   6       86.49      169.37      5.09 o 
   3   3   6       34.12       39.57      2.32 o 
   4   3   6      608.77      618.41      9.53 o 
   5   3   6      110.62      101.49      4.83 o 
   6   3   6      771.91      720.80     21.07 o 
   7   3   6      981.12     1032.81     55.43 o 
   8   3   6      982.99      977.80     38.70 o 
   9   3   6      960.73      918.73     20.95 o 
  10   3   6       38.68       41.48      4.75 o 
 -13   4   6      661.44      647.70     14.45 o 
 -12   4   6       97.88       89.83      4.37 o 
 -11   4   6      334.97      343.52      7.07 o 
 -10   4   6     1967.69     1929.94     25.57 o 
  -9   4   6      725.99      712.23     10.38 o 
  -8   4   6      546.90      538.76      8.81 o 
  -7   4   6     1547.17     1563.78     20.67 o 
  -6   4   6      227.35      259.70      4.81 o 
  -5   4   6      302.23      340.43      5.76 o 
  -4   4   6      907.72      949.73     15.17 o 
  -3   4   6     1168.01     1221.57     14.63 o 
  -2   4   6     1712.09     1666.41     25.45 o 
  -1   4   6      259.52      286.00      6.60 o 
   0   4   6       14.97       12.19      1.50 o 
   1   4   6      519.02      543.00      8.36 o 
   2   4   6      343.18      366.92      6.31 o 
   3   4   6        6.04        2.64      0.98 o 
   4   4   6     1187.89     1156.80     16.20 o 
   5   4   6      130.08      128.86      6.65 o 
   6   4   6      234.22      230.93      7.57 o 
   7   4   6       36.48       35.18      2.71 o 
   8   4   6      513.57      515.14     12.65 o 
   9   4   6     1114.71     1168.50     22.59 o 
 -13   5   6       45.65       48.57      4.84 o 
 -12   5   6       99.99       91.62      4.25 o 
 -11   5   6       86.06       90.91      3.57 o 
 -10   5   6      481.14      484.41      9.59 o 
  -9   5   6      184.96      191.71      6.24 o 
  -8   5   6        5.75        6.01      1.51 o 
  -7   5   6      872.81      872.49     11.37 o 
  -6   5   6      190.31      200.48      6.59 o 
  -5   5   6      201.51      238.05      6.08 o 
  -4   5   6       43.15       54.78      3.24 o 
  -3   5   6      958.37      938.92     13.28 o 
  -2   5   6      253.94      243.17      5.57 o 
  -1   5   6      544.03      567.60      8.72 o 
   0   5   6     1377.43     1412.12     16.47 o 
   1   5   6       13.21       20.75      1.98 o 
   2   5   6     1761.28     1699.46     22.75 o 
   3   5   6     1521.67     1554.84     24.95 o 
   4   5   6      304.39      300.58      7.40 o 
   5   5   6      947.40      926.90     13.35 o 
   6   5   6      641.31      685.19      9.71 o 
   7   5   6        0.67        2.49      1.19 o 
   8   5   6      117.21      116.59      3.76 o 
 -11   6   6       17.94       17.02      1.99 o 
 -10   6   6        2.17       -0.18      1.68 o 
  -9   6   6      123.00      125.61      5.57 o 
  -8   6   6       50.59       51.19      3.79 o 
  -7   6   6       97.97      114.07      7.50 o 
  -6   6   6      906.53      883.98     20.28 o 
  -5   6   6     1307.81     1359.77     17.69 o 
  -4   6   6       19.23       18.24      2.17 o 
  -3   6   6       95.17      106.56      4.28 o 
  -2   6   6      212.28      218.43      6.07 o 
  -1   6   6     1028.62     1049.43     12.78 o 
   0   6   6       13.31        8.37      2.10 o 
   1   6   6       37.30       29.58      4.19 o 
   2   6   6      347.98      355.79      8.04 o 
   3   6   6       30.62       39.32      3.35 o 
   4   6   6      624.99      624.71     10.77 o 
   5   6   6      126.65      124.35      4.79 o 
   6   6   6       58.40       70.10      3.40 o 
   7   6   6       26.03       27.97      2.27 o 
 -10   7   6      246.50      228.13     13.21 o 
  -9   7   6      202.40      206.31      8.12 o 
  -8   7   6       51.42       50.75      4.60 o 
  -7   7   6       28.45       30.16      4.04 o 
  -6   7   6      306.56      322.81     11.89 o 
  -5   7   6        0.29        3.58      1.75 o 
  -4   7   6       11.94       13.70      2.98 o 
  -3   7   6       28.12       24.63      2.68 o 
  -2   7   6      295.72      301.15      8.54 o 
  -1   7   6        6.20        3.48      1.67 o 
   0   7   6      255.19      266.79      8.52 o 
   1   7   6        4.50        2.88      2.18 o 
   2   7   6        4.95        7.25      1.99 o 
   3   7   6      261.11      269.04      7.55 o 
   4   7   6       45.61       44.00      2.69 o 
   5   7   6       52.50       45.88      2.53 o 
   6   7   6        8.30        9.32      2.43 o 
  -8   8   6      125.58      115.83      8.64 o 
  -7   8   6      746.47      685.58     31.63 o 
  -6   8   6       44.40       38.12      3.78 o 
  -5   8   6       49.56       52.98      3.39 o 
  -4   8   6      118.48      116.56      5.10 o 
  -3   8   6        8.13        6.33      1.69 o 
  -2   8   6      158.09      142.77      6.55 o 
  -1   8   6       26.01       26.77      3.33 o 
   0   8   6       51.47       69.60      5.02 o 
   1   8   6      421.97      411.65      9.19 o 
   2   8   6        0.66        3.83      1.47 o 
   3   8   6        4.46       10.05      1.70 o 
   4   8   6        2.65        1.73      1.90 o 
  -4   9   6       42.80       45.23      4.92 o 
  -3   9   6        1.57        3.32      1.42 o 
  -2   9   6      207.31      224.69      7.19 o 
  -1   9   6        0.82        1.77      1.76 o 
   0   9   6        5.01        4.76      2.24 o 
 -15   1   7      171.00      177.22      9.74 o 
 -14   1   7       88.08       84.38      4.37 o 
 -13   1   7      528.94      462.87     14.84 o 
 -12   1   7     2329.38     2112.57     27.13 o 
 -11   1   7       27.36       24.72      2.13 o 
 -10   1   7      182.10      187.39      4.39 o 
  -9   1   7       35.40       32.61      1.75 o 
  -8   1   7     1909.70     1932.35     21.89 o 
  -7   1   7        5.36        3.49      1.63 o 
  -6   1   7        6.74       16.72      8.84 o 
  -5   1   7      294.68      289.84     10.77 o 
  -4   1   7      216.26      221.33     25.66 o 
  -3   1   7        1.68        8.07      6.18 o 
  -2   1   7       47.32       72.22      2.86 o 
  -1   1   7        8.22       10.76      1.07 o 
   0   1   7     2244.67     2388.57     43.71 o 
   1   1   7     2218.71     2403.82     18.79 o 
   2   1   7       19.10       52.21      4.03 o 
   3   1   7      335.61      337.24      4.10 o 
   4   1   7     1176.18     1142.40      8.25 o 
   5   1   7      277.36      290.52      6.52 o 
   6   1   7       37.55       29.80      1.98 o 
   7   1   7      752.38      719.04     14.79 o 
   8   1   7      149.69      154.26      4.97 o 
   9   1   7       55.11       53.68      2.52 o 
  10   1   7      113.69      130.16      7.89 o 
 -15   2   7       32.56       30.33      4.12 o 
 -14   2   7      148.84      137.50      5.39 o 
 -13   2   7      803.52      734.71     17.73 o 
 -12   2   7       18.33       24.58      3.86 o 
 -11   2   7       96.76      100.51      4.55 o 
 -10   2   7      851.87      838.28     10.90 o 
  -9   2   7      293.38      293.22      5.19 o 
  -8   2   7      547.27      560.39      5.86 o 
  -7   2   7      180.07      182.55      4.31 o 
  -6   2   7      174.91      193.88      9.65 o 
  -5   2   7      306.20      331.69     11.61 o 
  -4   2   7      134.65      123.41      6.80 o 
  -3   2   7       76.32       65.14      4.78 o 
  -2   2   7     1573.10     1589.23     20.97 o 
  -1   2   7     1560.61     1635.73     22.51 o 
   0   2   7      501.28      426.96     12.09 o 
   1   2   7       90.87       98.65      6.20 o 
   2   2   7     1709.56     1653.76     15.53 o 
   3   2   7       16.05       16.08      1.14 o 
   4   2   7        8.87       13.66      1.21 o 
   5   2   7     2281.05     2340.81     29.55 o 
   6   2   7       70.59       73.91      4.35 o 
   7   2   7       62.95       75.03      2.92 o 
   8   2   7      200.22      214.70      4.87 o 
   9   2   7        0.86        1.63      1.04 o 
 -14   3   7       27.92       29.23      4.98 o 
 -13   3   7      784.35      800.83     16.72 o 
 -12   3   7     1460.08     1464.26     19.17 o 
 -11   3   7      195.08      183.42      4.79 o 
 -10   3   7      191.77      197.01      5.34 o 
  -9   3   7     1110.38     1127.96     12.43 o 
  -8   3   7      254.23      268.14      4.50 o 
  -7   3   7       97.46       80.01      2.71 o 
  -6   3   7        2.68       12.37      2.63 o 
  -5   3   7      832.56      990.89     21.38 o 
  -4   3   7       39.67       26.46      3.60 o 
  -3   3   7     1574.21     1529.27     20.26 o 
  -2   3   7      762.27      951.02     17.04 o 
  -1   3   7      410.56      526.71     13.57 o 
   0   3   7      938.50      899.90     19.21 o 
   1   3   7      792.98      727.01     10.33 o 
   2   3   7     1854.86     1814.95     17.53 o 
   3   3   7      426.17      453.38      9.22 o 
   4   3   7     1265.18     1167.93     15.74 o 
   5   3   7      123.86      133.24      8.97 o 
   6   3   7      157.74      164.51      6.32 o 
   7   3   7      301.66      319.05     10.29 o 
   8   3   7      217.16      199.94      6.44 o 
   9   3   7       79.81      101.62      3.57 o 
 -14   4   7      263.04      250.10     10.71 o 
 -13   4   7      235.67      245.61      8.77 o 
 -12   4   7       22.28       27.83      2.27 o 
 -11   4   7      299.31      294.97      7.32 o 
 -10   4   7       13.09       15.81      2.03 o 
  -9   4   7        8.56        9.78      1.37 o 
  -8   4   7      392.59      374.07      6.65 o 
  -7   4   7      201.12      207.78      5.54 o 
  -6   4   7      174.99      193.84      4.74 o 
  -5   4   7      627.51      665.47     11.30 o 
  -4   4   7      428.93      409.04      8.09 o 
  -3   4   7        3.58       15.91      2.24 o 
  -2   4   7     1618.28     1699.65     16.05 o 
  -1   4   7       18.59       17.56      1.52 o 
   0   4   7       20.13       10.49      1.12 o 
   1   4   7     1040.25     1021.80     11.98 o 
   2   4   7      324.65      356.68      7.76 o 
   3   4   7      335.93      289.00     11.05 o 
   4   4   7     2710.06     2622.70     32.31 o 
   5   4   7       25.10       29.36      2.92 o 
   6   4   7       40.59       43.91      3.48 o 
   7   4   7       60.63       69.30      4.17 o 
   8   4   7       36.18       53.77      2.89 o 
 -13   5   7      166.65      193.25      9.45 o 
 -12   5   7      281.76      260.27      7.10 o 
 -11   5   7       43.15       40.37      3.26 o 
 -10   5   7      626.56      609.68     10.70 o 
  -9   5   7      474.47      442.99      9.32 o 
  -8   5   7        2.55        9.97      2.18 o 
  -7   5   7     2173.51     2088.32     35.08 o 
  -6   5   7      645.42      642.78     11.68 o 
  -5   5   7      456.60      484.31      7.63 o 
  -4   5   7      790.58      706.82     10.25 o 
  -3   5   7      145.55      117.89      3.58 o 
  -2   5   7     1594.29     1596.11     13.07 o 
  -1   5   7      357.91      295.24      6.36 o 
   0   5   7      106.31      121.85      4.37 o 
   1   5   7     2413.20     2389.50     24.38 o 
   2   5   7       83.21       73.54      3.27 o 
   3   5   7     1094.10     1099.32     19.83 o 
   4   5   7      339.28      320.29      9.28 o 
   5   5   7      184.87      177.36      6.74 o 
   6   5   7      831.21      879.86     14.59 o 
   7   5   7      135.03      144.11      4.39 o 
   8   5   7       63.84       74.69      4.12 o 
 -12   6   7        1.58        0.80      1.40 o 
 -11   6   7      454.99      472.21     10.70 o 
 -10   6   7      181.05      175.72      6.22 o 
  -9   6   7       15.09       20.69      2.55 o 
  -8   6   7      479.11      470.34     11.27 o 
  -7   6   7     1584.17     1549.40     27.31 o 
  -6   6   7      822.43      911.58     28.99 o 
  -5   6   7       52.23       72.39      5.36 o 
  -4   6   7      730.14      711.44     12.54 o 
  -3   6   7        6.14        8.79      1.88 o 
  -2   6   7        2.65        2.57      1.21 o 
  -1   6   7      117.89      138.29      4.77 o 
   0   6   7       74.95       86.32      6.34 o 
   1   6   7        7.85        9.34      1.97 o 
   2   6   7      889.45      881.46     24.18 o 
   3   6   7       59.52       65.38      3.66 o 
   4   6   7       11.78       21.95      2.26 o 
   5   6   7      873.11      904.52     10.23 o 
   6   6   7      397.15      393.61      7.08 o 
   7   6   7      274.11      309.70     11.35 o 
 -10   7   7      348.10      318.37     17.58 o 
  -9   7   7      628.68      585.94     13.78 o 
  -8   7   7       73.39       73.86      5.51 o 
  -7   7   7      738.25      748.04     17.67 o 
  -6   7   7     3528.85     3721.42     69.86 o 
  -5   7   7     1157.27     1221.10     21.27 o 
  -4   7   7     1377.91     1424.50     23.51 o 
  -3   7   7       51.69       45.92      3.49 o 
  -2   7   7       32.82       60.49      5.02 o 
  -1   7   7     2372.53     2353.99     24.45 o 
   0   7   7        1.34        3.65      1.73 o 
   1   7   7      603.52      636.25     13.05 o 
   2   7   7      131.55      129.50      5.89 o 
   3   7   7      204.38      240.15      7.53 o 
   4   7   7        7.32        4.68      1.91 o 
   5   7   7       64.13       92.10      4.76 o 
  -8   8   7       26.01       25.01      2.67 o 
  -7   8   7      114.67      120.07      5.86 o 
  -6   8   7     1246.41     1221.16     28.35 o 
  -5   8   7        1.61        2.51      1.38 o 
  -4   8   7      300.10      324.43      8.27 o 
  -3   8   7      224.78      231.17     12.81 o 
  -2   8   7      297.93      283.87      9.21 o 
  -1   8   7      440.31      488.34     15.45 o 
   0   8   7       43.63       53.25      4.38 o 
   1   8   7      291.69      286.95      7.43 o 
   2   8   7      108.67      113.76      4.54 o 
   3   8   7       73.32       78.83      4.26 o 
  -4   9   7      360.12      354.17     12.82 o 
  -3   9   7       62.02       77.62      6.03 o 
  -2   9   7      330.45      372.78     12.77 o 
  -1   9   7      186.79      201.77      9.38 o 
 -15   0   8       37.97       48.48      5.57 o 
 -14   0   8     1236.47     1105.78     30.65 o 
 -13   0   8       57.71       50.89      5.57 o 
 -12   0   8       65.32       62.69      4.68 o 
 -11   0   8     2220.21     2023.30     30.34 o 
 -10   0   8      328.36      327.07      8.03 o 
  -9   0   8     8619.77     8690.65    106.31 o 
  -8   0   8      132.50      168.92      8.31 o 
  -7   0   8      516.34      420.94     13.62 o 
  -6   0   8     9084.23     9698.62     66.31 o 
  -5   0   8     6395.70     7176.13     52.48 o 
  -4   0   8      247.21      191.30      7.63 o 
  -3   0   8    15954.43    15766.39     73.78 o 
  -2   0   8     1338.33     1498.50     18.74 o 
  -1   0   8     3112.51     3027.22     25.29 o 
   0   0   8       51.93       85.91      3.77 o 
   1   0   8     4501.38     5229.93     41.19 o 
   2   0   8     3660.19     3797.41     23.59 o 
   3   0   8      140.67      160.05      5.88 o 
   4   0   8       46.46       47.61      2.42 o 
   5   0   8       18.44       24.77      2.45 o 
   6   0   8      857.90      836.98     24.85 o 
   7   0   8      318.80      340.27      9.42 o 
   8   0   8       19.36       23.71      2.76 o 
   9   0   8      669.03      708.45     13.91 o 
 -15   1   8      101.13      102.05      5.34 o 
 -14   1   8      245.18      243.87     14.37 o 
 -13   1   8       74.78       67.20      5.96 o 
 -12   1   8      724.29      650.11     16.35 o 
 -11   1   8     1213.32     1113.67     14.98 o 
 -10   1   8      507.98      448.71      9.16 o 
  -9   1   8     1257.65     1280.84     11.67 o 
  -8   1   8      512.22      467.77      7.10 o 
  -7   1   8      996.72      941.49     20.94 o 
  -6   1   8     1580.95     1501.16     17.59 o 
  -5   1   8     1756.47     1700.90     17.76 o 
  -4   1   8     4753.90     4692.03     53.65 o 
  -3   1   8     2401.68     2201.98     18.00 o 
  -2   1   8       17.15       15.94      5.70 o 
  -1   1   8      942.08      969.53      6.85 o 
   0   1   8       32.71       25.45      1.62 o 
   1   1   8     1962.46     2005.24     22.38 o 
   2   1   8     1051.85     1115.67      8.89 o 
   3   1   8        2.74       13.53      3.12 o 
   4   1   8        1.37        7.06      0.78 o 
   5   1   8     1012.54      969.46     19.88 o 
   6   1   8       22.50       27.64      1.85 o 
   7   1   8      892.58      891.30     18.39 o 
   8   1   8     1026.99     1057.84     16.78 o 
   9   1   8      166.91      190.51      5.76 o 
 -15   2   8       38.64       25.52      3.94 o 
 -14   2   8       11.80       12.93      2.73 o 
 -13   2   8       85.22       82.83      6.33 o 
 -12   2   8      399.49      346.02     12.75 o 
 -11   2   8        1.06        1.59      1.20 o 
 -10   2   8      498.63      481.86      8.06 o 
  -9   2   8      674.97      678.87      9.26 o 
  -8   2   8        0.48        0.66      0.55 o 
  -7   2   8     3139.30     3105.02     37.55 o 
  -6   2   8      805.39      804.99     19.46 o 
  -5   2   8     1713.39     1852.40     28.81 o 
  -4   2   8      781.21      717.91     17.00 o 
  -3   2   8     3355.35     3468.24     36.97 o 
  -2   2   8      281.17      231.84      8.99 o 
  -1   2   8       57.50       78.77      3.72 o 
   0   2   8       37.50       34.63      2.59 o 
   1   2   8       81.68       67.32      2.98 o 
   2   2   8        6.16        5.73      1.20 o 
   3   2   8        1.14       15.09      7.38 o 
   4   2   8      309.62      276.19      5.92 o 
   5   2   8      267.45      281.48      6.97 o 
   6   2   8     1712.09     1665.70     17.40 o 
   7   2   8        7.06       12.91      3.03 o 
   8   2   8       30.24       25.28      2.29 o 
   9   2   8      672.82      701.83     13.02 o 
 -14   3   8      105.23      107.27      4.53 o 
 -13   3   8      338.74      349.39     16.27 o 
 -12   3   8       65.59       61.92      4.08 o 
 -11   3   8      535.79      513.81      7.87 o 
 -10   3   8      332.78      298.44      6.08 o 
  -9   3   8      218.04      228.02      4.70 o 
  -8   3   8     1868.10     1796.84     15.39 o 
  -7   3   8       23.31       21.91      1.46 o 
  -6   3   8      915.39      941.31     12.63 o 
  -5   3   8     2003.42     1985.74     31.61 o 
  -4   3   8      119.59      142.53      8.21 o 
  -3   3   8        2.90        4.25      1.56 o 
  -2   3   8      262.73      290.21     10.14 o 
  -1   3   8     1985.02     1986.42     28.58 o 
   0   3   8     1131.45     1020.51     12.59 o 
   1   3   8      834.66      884.12     10.53 o 
   2   3   8       16.61       16.25      1.60 o 
   3   3   8      336.23      285.86      7.56 o 
   4   3   8       39.64       36.82      3.34 o 
   5   3   8       41.02       38.61      4.08 o 
   6   3   8      575.92      515.59     13.16 o 
   7   3   8      937.56      961.69     33.35 o 
   8   3   8      203.18      186.51      7.21 o 
   9   3   8       59.39       66.84      3.75 o 
 -14   4   8      265.26      267.77     11.03 o 
 -13   4   8      124.25      143.85      9.37 o 
 -12   4   8        9.42       14.87      1.84 o 
 -11   4   8      282.50      265.52      6.26 o 
 -10   4   8     1428.95     1360.73     16.09 o 
  -9   4   8       81.42       76.27      3.40 o 
  -8   4   8       64.31       62.88      2.54 o 
  -7   4   8      301.33      312.20      9.62 o 
  -6   4   8       33.90       39.24      2.36 o 
  -5   4   8      875.60      937.35     15.62 o 
  -4   4   8      123.46      138.11      4.29 o 
  -3   4   8        0.46        3.09      0.80 o 
  -2   4   8      143.04      147.64      5.61 o 
  -1   4   8      575.66      492.71      7.01 o 
   0   4   8       98.99      109.73      3.49 o 
   1   4   8     1729.67     1702.65     16.07 o 
   2   4   8      822.51      749.06     11.78 o 
   3   4   8     1065.98     1061.51     19.39 o 
   4   4   8     5040.44     4835.07     45.81 o 
   5   4   8        0.33        2.91      1.64 o 
   6   4   8       64.57       70.82      4.16 o 
   7   4   8      425.09      425.12      7.97 o 
   8   4   8      233.03      261.00      5.46 o 
 -13   5   8      298.80      299.97     11.77 o 
 -12   5   8      566.32      549.20     13.46 o 
 -11   5   8       11.06       11.02      1.98 o 
 -10   5   8     1600.94     1615.39     31.01 o 
  -9   5   8      273.87      301.43      8.75 o 
  -8   5   8        1.41       19.51     10.53 o 
  -7   5   8      101.88      114.28      5.36 o 
  -6   5   8       16.55       15.56      1.83 o 
  -5   5   8     1036.99     1137.09     16.97 o 
  -4   5   8       49.02       47.09      2.50 o 
  -3   5   8        9.00        8.51      1.10 o 
  -2   5   8        1.20        1.99      0.81 o 
  -1   5   8      567.35      606.02     12.46 o 
   0   5   8       26.79       26.02      2.25 o 
   1   5   8      208.37      168.16      5.49 o 
   2   5   8      173.08      176.65      5.63 o 
   3   5   8      165.19      167.06      6.45 o 
   4   5   8        6.84        9.30      1.71 o 
   5   5   8        1.34        1.67      1.35 o 
   6   5   8       62.33       65.72      3.26 o 
   7   5   8      179.49      201.88      6.55 o 
 -12   6   8      107.26       94.16      6.47 o 
 -11   6   8        8.60        6.91      1.53 o 
 -10   6   8     1239.68     1194.14     33.30 o 
  -9   6   8      143.40      154.82      6.02 o 
  -8   6   8       19.89       19.89      3.74 o 
  -7   6   8        6.54       19.20      3.72 o 
  -6   6   8      610.03      560.92     14.45 o 
  -5   6   8     1085.96     1139.14     22.50 o 
  -4   6   8      428.20      429.77     10.01 o 
  -3   6   8        0.03        2.22      1.45 o 
  -2   6   8       12.16       25.19      2.96 o 
  -1   6   8      834.70      778.61     18.03 o 
   0   6   8       41.72       47.00      4.87 o 
   1   6   8        0.64        2.77      1.47 o 
   2   6   8      807.40      787.86     19.11 o 
   3   6   8      544.41      550.74     11.16 o 
   4   6   8      343.92      326.62      7.33 o 
   5   6   8       90.90       85.84      3.07 o 
   6   6   8       33.13       33.74      2.88 o 
 -10   7   8      190.99      168.52     10.30 o 
  -9   7   8        1.45        4.95      1.94 o 
  -8   7   8      603.96      574.15     16.66 o 
  -7   7   8      807.82      773.62     34.13 o 
  -6   7   8      340.09      341.62      9.31 o 
  -5   7   8      725.03      736.36     18.49 o 
  -4   7   8      875.40      814.69     13.53 o 
  -3   7   8      372.06      352.99      9.10 o 
  -2   7   8      390.59      387.65     12.21 o 
  -1   7   8      826.04      824.59     14.37 o 
   0   7   8      300.39      287.20      8.65 o 
   1   7   8        0.02        3.57      1.68 o 
   2   7   8       30.78       26.78      2.88 o 
   3   7   8        3.51        3.91      1.95 o 
   4   7   8       81.40       74.20      4.52 o 
  -8   8   8       61.44       61.49      3.90 o 
  -7   8   8       30.05       17.17      3.68 o 
  -6   8   8       80.63       79.17      5.59 o 
  -5   8   8      199.28      166.24      7.21 o 
  -4   8   8       15.81       11.81      1.87 o 
  -3   8   8       64.59       47.93      3.77 o 
  -2   8   8       83.32       89.46      5.22 o 
  -1   8   8        5.36        4.13      1.84 o 
   0   8   8       73.69       80.03      3.92 o 
   1   8   8       33.21       48.61      3.09 o 
   2   8   8        1.02        2.40      2.52 o 
 -15   1   9        2.37        1.60      1.44 o 
 -14   1   9       33.19       42.65      4.54 o 
 -13   1   9      946.31      904.48     18.34 o 
 -12   1   9     1068.62     1032.30     17.62 o 
 -11   1   9       43.18       44.36      2.69 o 
 -10   1   9     1421.69     1368.87     18.70 o 
  -9   1   9      536.94      551.68      7.11 o 
  -8   1   9      767.47      848.80     11.92 o 
  -7   1   9     2682.20     2712.71     34.66 o 
  -6   1   9      357.49      379.28      9.09 o 
  -5   1   9     1393.54     1589.37     17.76 o 
  -4   1   9      126.08      125.37     22.31 o 
  -3   1   9      178.50      200.14      5.58 o 
  -2   1   9     1145.14     1292.24     13.36 o 
  -1   1   9     1575.20     1726.42     14.46 o 
   0   1   9      256.01      264.49      8.18 o 
   1   1   9       15.50       18.75      1.40 o 
   2   1   9      595.66      596.19      6.14 o 
   3   1   9      237.32      216.82      3.77 o 
   4   1   9        0.10        2.20      0.71 o 
   5   1   9       74.63       71.07      2.52 o 
   6   1   9       51.81       50.56      2.90 o 
   7   1   9       28.43       27.53      2.12 o 
   8   1   9        3.80        6.41      1.57 o 
   9   1   9       15.72       15.39      1.76 o 
 -15   2   9      239.85      220.30      8.19 o 
 -14   2   9        3.89        4.25      2.06 o 
 -13   2   9      721.17      796.05     21.94 o 
 -12   2   9       32.87       37.08      2.89 o 
 -11   2   9       77.81       75.22      3.42 o 
 -10   2   9      943.99      898.78     12.07 o 
  -9   2   9      511.40      523.72      8.20 o 
  -8   2   9      633.83      619.03      8.17 o 
  -7   2   9     1180.89     1200.07     14.87 o 
  -6   2   9        3.85        7.89      2.44 o 
  -5   2   9     1337.97     1662.73     28.13 o 
  -4   2   9      194.41      226.48     10.04 o 
  -3   2   9      413.82      469.38     13.80 o 
  -2   2   9      125.75       95.06      6.11 o 
  -1   2   9        0.48        2.95      1.63 o 
   0   2   9      164.62      146.22      5.75 o 
   1   2   9      140.74       98.37      4.13 o 
   2   2   9      110.54      114.00      3.57 o 
   3   2   9        0.68        4.37      0.97 o 
   4   2   9      468.25      448.49      7.90 o 
   5   2   9       22.07       26.01      2.07 o 
   6   2   9      102.20      115.91      4.20 o 
   7   2   9        1.64        2.54      1.06 o 
   8   2   9        0.53        1.09      1.17 o 
 -14   3   9       63.75       70.35      4.72 o 
 -13   3   9        0.50        2.47      1.95 o 
 -12   3   9       18.15       18.75      1.89 o 
 -11   3   9      172.40      153.63      4.26 o 
 -10   3   9       33.23       36.30      2.07 o 
  -9   3   9      272.59      272.70      5.52 o 
  -8   3   9       10.41        7.73      1.43 o 
  -7   3   9       12.97       12.12      1.92 o 
  -6   3   9      413.91      461.88      7.68 o 
  -5   3   9      108.57      104.16      4.14 o 
  -4   3   9     2879.28     3025.96     39.45 o 
  -3   3   9        1.39        5.36      1.45 o 
  -2   3   9      102.87      123.79      3.38 o 
  -1   3   9     3807.97     3687.15     21.78 o 
   0   3   9      177.99      178.78      4.77 o 
   1   3   9       27.46       28.92      1.67 o 
   2   3   9      488.96      457.62     11.17 o 
   3   3   9      295.89      271.23      7.82 o 
   4   3   9      172.89      190.35      9.59 o 
   5   3   9      289.06      313.48      7.31 o 
   6   3   9      226.41      221.56      7.10 o 
   7   3   9      284.87      303.27      5.33 o 
   8   3   9      298.69      308.19      7.03 o 
 -14   4   9       66.48       66.64      4.10 o 
 -13   4   9      697.02      722.58     22.77 o 
 -12   4   9      198.96      204.27      6.77 o 
 -11   4   9       74.49       72.01      4.37 o 
 -10   4   9     1382.81     1278.32     18.13 o 
  -9   4   9       28.40       24.44      2.05 o 
  -8   4   9      182.67      170.90      5.53 o 
  -7   4   9      122.05      120.19      4.58 o 
  -6   4   9      179.56      185.64      4.59 o 
  -5   4   9     2474.81     2401.64     43.33 o 
  -4   4   9        5.11        5.55      1.28 o 
  -3   4   9      281.25      265.36      5.18 o 
  -2   4   9     1440.53     1263.65     17.69 o 
  -1   4   9       22.75       21.91      1.66 o 
   0   4   9      149.81      126.54      3.60 o 
   1   4   9      990.49      891.39     14.62 o 
   2   4   9        7.31       16.65      2.28 o 
   3   4   9     2398.76     2432.09     31.66 o 
   4   4   9      226.18      232.29      9.14 o 
   5   4   9        5.99       10.33      2.10 o 
   6   4   9      671.92      728.37      9.74 o 
   7   4   9       60.82       57.43      2.87 o 
 -13   5   9      123.19      133.83      8.72 o 
 -12   5   9      129.61      125.34      4.36 o 
 -11   5   9      765.88      712.71     25.28 o 
 -10   5   9      246.62      248.43      9.01 o 
  -9   5   9       14.36       12.65      3.10 o 
  -8   5   9      965.30      890.91     28.87 o 
  -7   5   9        4.48        7.76      1.78 o 
  -6   5   9       39.38       35.10      2.28 o 
  -5   5   9      334.96      339.81      6.66 o 
  -4   5   9       23.57       35.82      2.01 o 
  -3   5   9      161.82      136.46      3.92 o 
  -2   5   9      217.79      203.63      6.22 o 
  -1   5   9      321.93      330.90      7.27 o 
   0   5   9      268.12      244.99      6.55 o 
   1   5   9      297.94      348.51     10.65 o 
   2   5   9      122.74      118.69      4.70 o 
   3   5   9      176.41      200.74      6.99 o 
   4   5   9       53.26       63.45      4.62 o 
   5   5   9      221.56      231.75      5.90 o 
   6   5   9      340.41      370.06      7.87 o 
 -12   6   9      784.32      673.10     76.76 o 
 -11   6   9      101.92       90.16      4.07 o 
 -10   6   9       35.50       36.96      3.46 o 
  -9   6   9     1496.51     1388.04     66.22 o 
  -8   6   9      786.58      750.38     33.51 o 
  -7   6   9     1885.58     1778.01     38.96 o 
  -6   6   9       72.78       89.01      5.96 o 
  -5   6   9     2089.94     2166.37     32.57 o 
  -4   6   9     3231.34     3278.25     33.97 o 
  -3   6   9        1.59        5.37      2.30 o 
  -2   6   9     2881.21     2904.54     34.70 o 
  -1   6   9     2330.63     2186.42     33.96 o 
   0   6   9       66.47       82.81      6.18 o 
   1   6   9     1386.17     1340.11     46.73 o 
   2   6   9        5.61       19.59      2.60 o 
   3   6   9        2.45        5.06      1.44 o 
   4   6   9      606.30      607.84      9.35 o 
   5   6   9      420.93      437.69      7.70 o 
 -10   7   9       22.19       22.52      5.10 o 
  -9   7   9       77.47       81.71      7.22 o 
  -8   7   9       71.20       58.63      5.48 o 
  -7   7   9      110.01      100.22      6.63 o 
  -6   7   9     1564.74     1575.72     34.66 o 
  -5   7   9        7.97        8.34      2.55 o 
  -4   7   9       10.56       15.35      2.15 o 
  -3   7   9      239.07      259.31      9.73 o 
  -2   7   9      552.95      524.24     14.25 o 
  -1   7   9        6.52       18.11      2.51 o 
   0   7   9      170.22      148.04      6.17 o 
   1   7   9       28.76       24.50      2.71 o 
   2   7   9      159.78      149.85      6.99 o 
   3   7   9       79.71       80.77      4.81 o 
   4   7   9        2.89        1.32      1.61 o 
  -8   8   9       54.19       49.26      6.50 o 
  -7   8   9     1282.46     1231.56     51.03 o 
  -6   8   9      307.56      282.18     16.44 o 
  -5   8   9       77.78       79.79      5.61 o 
  -4   8   9      964.25     1023.60     25.09 o 
  -3   8   9      229.71      220.98      7.68 o 
  -2   8   9      148.04      135.56      6.24 o 
  -1   8   9       87.81       91.88      6.31 o 
   0   8   9      582.02      606.63     11.73 o 
   1   8   9       57.66       46.18      3.31 o 
 -15   0  10       59.37       58.07      6.54 o 
 -14   0  10      236.20      215.42     10.25 o 
 -13   0  10       32.94       35.74      3.64 o 
 -12   0  10      100.77       94.13      5.80 o 
 -11   0  10      105.51      108.61      6.88 o 
 -10   0  10      666.72      598.49     19.75 o 
  -9   0  10     3133.37     3075.12     22.79 o 
  -8   0  10     1763.23     1691.01     36.35 o 
  -7   0  10      368.09      330.46     13.06 o 
  -6   0  10     1622.11     1825.24     29.09 o 
  -5   0  10     3651.99     3954.65     41.25 o 
  -4   0  10     3655.42     3966.51     39.05 o 
  -3   0  10     7129.80     7081.42     50.99 o 
  -2   0  10     2493.83     2558.67     27.72 o 
  -1   0  10      103.57      132.57      5.77 o 
   0   0  10      488.96      564.05     13.45 o 
   1   0  10      239.06      245.65      4.81 o 
   2   0  10      779.48      777.66      9.21 o 
   3   0  10       68.62       68.41      3.42 o 
   4   0  10      674.08      681.14     10.98 o 
   5   0  10     1552.16     1524.52     54.08 o 
   6   0  10        7.63        6.02      1.94 o 
   7   0  10       93.50       86.65      5.56 o 
   8   0  10      499.99      565.82     21.24 o 
 -15   1  10      523.59      553.62     13.36 o 
 -14   1  10      247.20      248.65     10.49 o 
 -13   1  10      550.41      536.80     10.55 o 
 -12   1  10     1450.63     1410.66     14.76 o 
 -11   1  10       37.75       43.59      3.04 o 
 -10   1  10      852.03      780.02      9.94 o 
  -9   1  10     1428.14     1440.35     13.77 o 
  -8   1  10      597.63      569.82      8.63 o 
  -7   1  10     1429.74     1455.69     19.61 o 
  -6   1  10     4398.15     4732.86     34.51 o 
  -5   1  10       25.15       45.10     11.23 o 
  -4   1  10    11781.62    12089.98     52.38 o 
  -3   1  10      905.66     1009.69     31.40 o 
  -2   1  10      400.35      544.97      9.04 o 
  -1   1  10     2564.84     2774.84     29.91 o 
   0   1  10     2418.56     2581.86     24.44 o 
   1   1  10        3.23        4.32      0.80 o 
   2   1  10       41.33       35.43      1.59 o 
   3   1  10       10.53       17.55      1.27 o 
   4   1  10      854.34      840.11      9.17 o 
   5   1  10        1.13        1.20      1.03 o 
   6   1  10       35.45       42.32      3.12 o 
   7   1  10      149.78      169.60      6.01 o 
   8   1  10       28.80       32.10      2.27 o 
 -15   2  10      657.05      619.32     31.62 o 
 -14   2  10      127.22      123.74      7.04 o 
 -13   2  10      426.63      418.94     13.20 o 
 -12   2  10       84.25       84.44      4.08 o 
 -11   2  10      122.50      115.17      4.25 o 
 -10   2  10      180.52      184.06      4.82 o 
  -9   2  10      487.54      438.86      8.75 o 
  -8   2  10      623.36      577.46      8.61 o 
  -7   2  10      423.20      456.84      6.50 o 
  -6   2  10        2.44        9.55      4.67 o 
  -5   2  10      430.18      381.56     13.95 o 
  -4   2  10     1575.61     1739.18     29.02 o 
  -3   2  10     3131.80     3079.18     37.79 o 
  -2   2  10       49.70       99.95      6.52 o 
  -1   2  10      741.17      768.24      9.46 o 
   0   2  10      305.57      318.04      6.57 o 
   1   2  10      675.44      763.79     12.88 o 
   2   2  10        3.86        2.90      0.95 o 
   3   2  10     1318.15     1272.46     22.46 o 
   4   2  10     1462.39     1509.44     12.54 o 
   5   2  10      252.18      247.06      6.62 o 
   6   2  10       14.30       17.45      1.72 o 
   7   2  10       14.61       17.83      1.73 o 
   8   2  10      177.93      192.16      4.73 o 
 -15   3  10       51.46       55.95      4.72 o 
 -14   3  10       48.27       48.00      4.06 o 
 -13   3  10       56.97       65.10      5.30 o 
 -12   3  10       20.54       17.79      1.94 o 
 -11   3  10       74.67       84.00      3.17 o 
 -10   3  10      483.49      460.50      8.85 o 
  -9   3  10       95.82       80.32      3.11 o 
  -8   3  10      197.52      232.98      5.51 o 
  -7   3  10      348.93      373.05      8.24 o 
  -6   3  10       43.47       57.44      2.83 o 
  -5   3  10        6.40        6.48      1.51 o 
  -4   3  10      343.71      310.21      7.41 o 
  -3   3  10      116.44      137.34      4.93 o 
  -2   3  10     2758.91     2802.84     22.60 o 
  -1   3  10     1202.17     1094.41     18.12 o 
   0   3  10       21.16       20.30      1.34 o 
   1   3  10      583.30      542.09     10.46 o 
   2   3  10      238.06      208.32      6.73 o 
   3   3  10      116.75      118.89      9.14 o 
   4   3  10      994.86     1041.70     16.10 o 
   5   3  10      177.84      178.93      4.61 o 
   6   3  10     2136.49     2241.89     50.89 o 
   7   3  10      241.17      230.15      7.73 o 
 -14   4  10      282.74      277.38     13.49 o 
 -13   4  10       88.95       92.31      5.61 o 
 -12   4  10        0.98        1.81      1.13 o 
 -11   4  10     1001.95      990.17     18.99 o 
 -10   4  10      737.37      719.16     16.37 o 
  -9   4  10      598.01      580.93     14.38 o 
  -8   4  10      530.96      529.29     11.91 o 
  -7   4  10      194.81      199.70      5.06 o 
  -6   4  10       21.69       31.27      2.85 o 
  -5   4  10      147.17      144.14      4.79 o 
  -4   4  10      378.83      394.36      7.67 o 
  -3   4  10      936.54      921.10     11.70 o 
  -2   4  10      783.42      719.91      9.17 o 
  -1   4  10     1052.31      995.38      9.42 o 
   0   4  10      388.66      377.47      6.40 o 
   1   4  10     1275.85     1182.52     16.51 o 
   2   4  10       12.63       18.99      3.02 o 
   3   4  10       46.22       38.04      3.39 o 
   4   4  10      243.12      259.89     12.13 o 
   5   4  10      450.42      469.68     10.23 o 
   6   4  10        7.74        9.12      1.57 o 
   7   4  10       31.56       29.68      2.73 o 
 -13   5  10      237.20      220.20     12.56 o 
 -12   5  10      601.73      599.20     15.00 o 
 -11   5  10      273.83      244.94      9.63 o 
 -10   5  10      248.72      236.12     10.12 o 
  -9   5  10        6.44        5.47      2.46 o 
  -8   5  10     1694.10     1676.04     37.68 o 
  -7   5  10      538.21      515.35     14.67 o 
  -6   5  10       82.98       82.65      3.44 o 
  -5   5  10      265.84      252.36      5.87 o 
  -4   5  10       14.63       15.66      1.60 o 
  -3   5  10       47.05       35.99      2.57 o 
  -2   5  10      996.31      949.23     10.39 o 
  -1   5  10       56.79       51.32      3.18 o 
   0   5  10      987.04      945.11     16.37 o 
   1   5  10     1887.46     1852.12     26.16 o 
   2   5  10      440.43      404.84      9.63 o 
   3   5  10       25.64       26.27      3.37 o 
   4   5  10      506.76      487.93     11.83 o 
   5   5  10      532.04      536.39      8.56 o 
   6   5  10       63.66       53.13      3.35 o 
 -12   6  10      107.35       94.88     10.87 o 
 -11   6  10       61.58       69.93      5.70 o 
 -10   6  10      937.89      804.88     73.18 o 
  -9   6  10      825.95      780.41     49.93 o 
  -8   6  10      149.86      132.24      9.33 o 
  -7   6  10       33.82       27.16      5.39 o 
  -6   6  10      117.24      108.02      5.05 o 
  -5   6  10      402.23      385.31      9.58 o 
  -4   6  10      448.97      447.01      8.53 o 
  -3   6  10       14.74       19.46      2.36 o 
  -2   6  10       58.76       50.95      4.89 o 
  -1   6  10     1378.13     1289.39     23.48 o 
   0   6  10      314.64      297.48     11.72 o 
   1   6  10        1.45        2.12      2.03 o 
   2   6  10      170.19      154.94     10.89 o 
   3   6  10       53.14       37.15      2.98 o 
   4   6  10       37.28       36.45      2.57 o 
   5   6  10       31.34       23.02      3.21 o 
 -10   7  10       13.69       17.08      2.62 o 
  -9   7  10        0.28       -0.92      1.43 o 
  -8   7  10       17.55       11.51      2.56 o 
  -7   7  10       41.00       30.13      3.90 o 
  -6   7  10        4.55        4.35      2.79 o 
  -5   7  10      194.57      171.84      6.07 o 
  -4   7  10       36.51       26.44      3.30 o 
  -3   7  10       73.59       57.11      4.79 o 
  -2   7  10       69.45       62.39      3.96 o 
  -1   7  10       13.61       13.21      2.20 o 
   0   7  10        7.44        5.63      1.74 o 
   1   7  10       11.51       16.34      2.74 o 
   2   7  10      253.58      244.66      8.28 o 
   3   7  10        8.65        9.70      1.86 o 
  -8   8  10        3.68        6.49      2.18 o 
  -7   8  10        2.95        4.66      1.74 o 
  -6   8  10      155.20      148.55      7.52 o 
  -5   8  10      332.58      248.14     12.18 o 
  -4   8  10       11.92       16.44      2.80 o 
  -3   8  10        6.76        8.88      2.37 o 
  -2   8  10      496.15      466.13     14.66 o 
  -1   8  10        3.06        3.79      2.20 o 
   0   8  10       78.08       81.91      6.17 o 
   1   8  10      358.17      321.42     11.09 o 
 -15   1  11       52.88       52.75      4.47 o 
 -14   1  11        7.35        9.32      2.03 o 
 -13   1  11        5.61        5.07      1.38 o 
 -12   1  11       36.97       47.83      3.16 o 
 -11   1  11       39.05       34.86      2.95 o 
 -10   1  11        2.51        6.63      1.08 o 
  -9   1  11      345.19      343.84      6.09 o 
  -8   1  11      328.02      338.19      6.02 o 
  -7   1  11       42.67       44.06      2.81 o 
  -6   1  11      311.27      373.27      9.75 o 
  -5   1  11      312.17      315.42      8.49 o 
  -4   1  11      178.49      210.06      6.55 o 
  -3   1  11      581.37      644.62     10.92 o 
  -2   1  11     2580.12     2747.66     60.47 o 
  -1   1  11       56.88       62.25      2.41 o 
   0   1  11      652.08      672.37      7.53 o 
   1   1  11     1971.83     2067.54     12.96 o 
   2   1  11        2.87        5.14      0.85 o 
   3   1  11      335.74      329.85      5.13 o 
   4   1  11      466.53      447.95      6.87 o 
   5   1  11       34.01       36.65      2.58 o 
   6   1  11      225.51      213.40      5.69 o 
   7   1  11       63.03       66.98      3.53 o 
 -15   2  11      442.08      425.03     16.70 o 
 -14   2  11      170.57      169.82      8.27 o 
 -13   2  11      216.92      227.71      7.82 o 
 -12   2  11      273.73      281.88      7.32 o 
 -11   2  11       90.16       79.18      3.58 o 
 -10   2  11      377.86      389.74      7.10 o 
  -9   2  11      159.02      161.30      4.75 o 
  -8   2  11      526.24      521.23     10.10 o 
  -7   2  11     1519.06     1633.43     17.43 o 
  -6   2  11        5.89       11.28      1.38 o 
  -5   2  11        9.64       10.96      1.90 o 
  -4   2  11     1197.35     1288.76     34.56 o 
  -3   2  11     1199.28     1312.05     19.36 o 
  -2   2  11      378.85      409.94      6.38 o 
  -1   2  11     1962.38     2032.30     13.48 o 
   0   2  11      652.96      657.55      8.15 o 
   1   2  11      142.98      144.32      4.57 o 
   2   2  11      180.79      199.40      4.71 o 
   3   2  11      971.76      990.64     11.92 o 
   4   2  11       16.64       16.94      2.31 o 
   5   2  11       98.01       97.05      4.15 o 
   6   2  11        6.55        6.16      1.34 o 
   7   2  11      119.21      115.65      3.99 o 
 -15   3  11       53.25       64.08      5.46 o 
 -14   3  11      111.55      130.44      6.53 o 
 -13   3  11      252.56      242.31      8.02 o 
 -12   3  11      161.05      151.90      4.62 o 
 -11   3  11      182.28      218.27      8.83 o 
 -10   3  11      302.92      302.92      7.53 o 
  -9   3  11       18.62       26.49      1.88 o 
  -8   3  11        1.80        7.63      3.93 o 
  -7   3  11      783.52      790.66      9.02 o 
  -6   3  11      492.92      491.34      8.31 o 
  -5   3  11        7.54       13.26      1.77 o 
  -4   3  11       78.63       73.85      3.70 o 
  -3   3  11      194.84      181.62      5.10 o 
  -2   3  11      342.59      293.31      6.60 o 
  -1   3  11       49.52       47.30      2.18 o 
   0   3  11      129.80      133.65      5.04 o 
   1   3  11      846.18      760.77     12.93 o 
   2   3  11      462.12      453.75     10.88 o 
   3   3  11        8.41       12.26      1.86 o 
   4   3  11       30.93       26.84      2.52 o 
   5   3  11       45.95       53.74      2.80 o 
   6   3  11      601.33      634.15     19.86 o 
   7   3  11      400.68      432.27      7.84 o 
 -14   4  11      341.12      366.53     33.11 o 
 -13   4  11       87.87       72.27      3.93 o 
 -12   4  11       94.52      105.10      4.20 o 
 -11   4  11      925.59      888.11     30.74 o 
 -10   4  11      291.79      286.17      9.03 o 
  -9   4  11       26.24       27.43      2.98 o 
  -8   4  11      514.41      573.51      9.75 o 
  -7   4  11      211.54      178.26      6.30 o 
  -6   4  11      428.78      400.95      9.37 o 
  -5   4  11       13.15       17.27      1.83 o 
  -4   4  11      833.23      788.36     11.24 o 
  -3   4  11      177.96      161.57      5.14 o 
  -2   4  11     1051.20     1038.77     13.79 o 
  -1   4  11      109.07      107.15      3.94 o 
   0   4  11     1930.66     1777.26     20.53 o 
   1   4  11      923.92      937.06     18.22 o 
   2   4  11      346.25      323.38     10.92 o 
   3   4  11        0.70        2.74      1.62 o 
   4   4  11       67.77       69.25      3.15 o 
   5   4  11       23.00       26.71      2.10 o 
   6   4  11        7.01        7.99      1.52 o 
 -13   5  11      348.09      351.87      8.69 o 
 -12   5  11        1.02        0.43      1.07 o 
 -11   5  11      372.80      328.09     21.62 o 
 -10   5  11     1071.64     1036.69     55.14 o 
  -9   5  11        0.14        8.19      6.35 o 
  -8   5  11     1438.41     1412.99     79.68 o 
  -7   5  11     1047.99     1055.27     38.38 o 
  -6   5  11      101.34      102.36      4.28 o 
  -5   5  11     1744.42     1695.20     15.32 o 
  -4   5  11       18.92       12.06      1.57 o 
  -3   5  11      777.22      731.41     11.36 o 
  -2   5  11     1619.61     1524.83     16.41 o 
  -1   5  11      166.51      153.67      6.54 o 
   0   5  11     4986.20     4939.06    141.60 o 
   1   5  11      401.01      373.78     16.93 o 
   2   5  11      148.21      132.50      6.52 o 
   3   5  11     1416.03     1407.48     20.17 o 
   4   5  11      227.98      206.83      7.47 o 
   5   5  11        6.52        3.77      1.18 o 
 -12   6  11      652.82      576.69     56.38 o 
 -11   6  11        8.88       13.71      3.41 o 
 -10   6  11        3.38        6.81      4.19 o 
  -9   6  11     2485.94     2268.91    195.74 o 
  -8   6  11      497.07      444.02     37.84 o 
  -7   6  11       19.71       22.05      4.97 o 
  -6   6  11      807.98      778.85     12.57 o 
  -5   6  11      552.73      537.57     11.87 o 
  -4   6  11      194.30      212.54      6.91 o 
  -3   6  11       67.39       70.86      3.70 o 
  -2   6  11      313.03      307.72     11.37 o 
  -1   6  11      452.29      382.39     12.72 o 
   0   6  11       31.05       24.14      4.93 o 
   1   6  11       25.97       30.61      5.44 o 
   2   6  11      201.89      168.72     14.04 o 
   3   6  11       99.39       76.41      4.74 o 
   4   6  11      117.53      121.37      7.36 o 
 -10   7  11      126.13      115.89     11.81 o 
  -9   7  11      177.75      163.47      9.75 o 
  -8   7  11      584.07      504.48     28.93 o 
  -7   7  11     1234.06     1120.09     33.89 o 
  -6   7  11       24.85       32.02      5.03 o 
  -5   7  11      678.38      687.12     13.91 o 
  -4   7  11       14.27        9.86      3.04 o 
  -3   7  11       87.70       94.19      5.97 o 
  -2   7  11      589.01      602.04     13.51 o 
  -1   7  11       72.26       88.25      5.39 o 
   0   7  11      994.97      952.93     17.05 o 
   1   7  11      336.96      330.07      9.58 o 
   2   7  11      533.91      526.08     11.05 o 
  -7   8  11      261.72      254.12     11.13 o 
  -6   8  11      260.41      253.83     17.19 o 
  -5   8  11      101.41       77.10      6.73 o 
  -4   8  11       96.13      111.29      6.39 o 
  -3   8  11      150.52      158.75      8.06 o 
  -2   8  11       59.02       45.74      4.65 o 
  -1   8  11      358.33      375.70     12.50 o 
   0   8  11       50.97       50.87      4.54 o 
 -16   0  12      177.46      190.10      9.42 o 
 -15   0  12      119.25      114.79      9.33 o 
 -14   0  12      587.85      577.43     17.06 o 
 -13   0  12      548.70      573.38     13.84 o 
 -12   0  12     1837.23     1886.64     31.66 o 
 -11   0  12      130.23      143.56      8.11 o 
 -10   0  12      900.89      831.14     19.91 o 
  -9   0  12      776.68      777.72     14.23 o 
  -8   0  12        1.74        1.65      0.94 o 
  -7   0  12      195.20      308.97     31.41 o 
  -6   0  12       63.81       68.95      4.15 o 
  -5   0  12      270.50      269.82      8.13 o 
  -4   0  12      842.70      837.44     19.09 o 
  -3   0  12      353.00      357.02      8.84 o 
  -2   0  12     1812.98     2092.34     25.38 o 
  -1   0  12       62.55       48.81      4.14 o 
   0   0  12       31.57       41.56      2.57 o 
   1   0  12     2442.82     2500.87     27.18 o 
   2   0  12     1766.18     1902.87     18.64 o 
   3   0  12      107.84      111.55      4.76 o 
   4   0  12      484.02      509.61      9.96 o 
   5   0  12      377.79      338.86     15.60 o 
   6   0  12      241.63      280.93      9.98 o 
   7   0  12      190.91      228.56     11.37 o 
 -15   1  12      165.77      170.67      7.74 o 
 -14   1  12      386.48      400.15      9.60 o 
 -13   1  12      512.79      544.00     12.68 o 
 -12   1  12      434.86      421.35      8.30 o 
 -11   1  12     3297.77     3218.23     26.76 o 
 -10   1  12      944.67      953.70     11.56 o 
  -9   1  12      250.00      215.75      5.35 o 
  -8   1  12        9.47        9.29      1.08 o 
  -7   1  12     1442.40     1424.14      9.79 o 
  -6   1  12     1026.05     1007.78      8.74 o 
  -5   1  12     1049.57      927.23      9.57 o 
  -4   1  12     1583.55     1694.61     14.15 o 
  -3   1  12        8.56        5.16      0.89 o 
  -2   1  12       52.99       54.19      1.96 o 
  -1   1  12     2195.33     2413.13     14.28 o 
   0   1  12      149.24      143.82      3.75 o 
   1   1  12        0.06        1.45      0.86 o 
   2   1  12     2009.47     2063.54     13.76 o 
   3   1  12        5.01        7.51      1.25 o 
   4   1  12      102.23      121.65      4.05 o 
   5   1  12      456.48      456.53     14.81 o 
   6   1  12      142.46      132.76      4.81 o 
   7   1  12      165.55      186.86      5.68 o 
 -15   2  12      306.68      318.96      9.72 o 
 -14   2  12      136.48      138.69      5.32 o 
 -13   2  12     1132.06     1129.54     26.65 o 
 -12   2  12      925.41      894.60     15.20 o 
 -11   2  12       15.29       14.63      2.05 o 
 -10   2  12     2479.48     2502.13     21.18 o 
  -9   2  12      164.42      164.03      4.18 o 
  -8   2  12      149.43      131.64      4.13 o 
  -7   2  12     1012.18     1043.61     11.68 o 
  -6   2  12      722.20      769.07     13.87 o 
  -5   2  12     1259.52     1254.03     12.45 o 
  -4   2  12     2735.42     2701.10     18.78 o 
  -3   2  12      208.80      236.38      4.16 o 
  -2   2  12     1828.19     1881.68     19.30 o 
  -1   2  12       59.38       67.24      2.35 o 
   0   2  12        6.26        8.84      1.07 o 
   1   2  12      827.24      850.54     20.95 o 
   2   2  12     1868.68     1907.61     15.11 o 
   3   2  12     1951.52     1992.06     15.83 o 
   4   2  12       24.47       25.72      2.46 o 
   5   2  12        5.08       10.01      1.56 o 
   6   2  12      167.53      180.17      4.62 o 
   7   2  12      329.51      347.96     11.43 o 
 -15   3  12       78.28       74.51      4.66 o 
 -14   3  12      329.77      347.49     10.48 o 
 -13   3  12      785.84      799.01     18.97 o 
 -12   3  12       10.03        8.67      1.40 o 
 -11   3  12      822.20      800.12     11.49 o 
 -10   3  12      363.92      368.26      7.84 o 
  -9   3  12      254.95      248.02      6.92 o 
  -8   3  12      533.39      561.45      8.05 o 
  -7   3  12      367.69      394.57      6.55 o 
  -6   3  12     1138.08     1064.81     12.61 o 
  -5   3  12      464.07      480.14      9.89 o 
  -4   3  12        6.77        8.39      2.05 o 
  -3   3  12     1765.19     1699.60     30.28 o 
  -2   3  12      478.92      536.38     10.73 o 
  -1   3  12        5.11        8.93      1.80 o 
   0   3  12      685.73      619.83     12.60 o 
   1   3  12     1062.25     1041.13     15.55 o 
   2   3  12      296.50      305.20      9.79 o 
   3   3  12     1702.69     1734.50     20.69 o 
   4   3  12      357.65      339.15      8.84 o 
   5   3  12        1.92        2.08      1.15 o 
   6   3  12      118.69      109.69      4.23 o 
 -14   4  12       11.25       12.89      2.06 o 
 -13   4  12       51.72       51.27      3.82 o 
 -12   4  12       20.84       21.31      3.58 o 
 -11   4  12        4.54        4.84      1.64 o 
 -10   4  12        0.59        2.38      1.57 o 
  -9   4  12      121.30       99.08      6.36 o 
  -8   4  12      130.52      130.57      3.97 o 
  -7   4  12      165.01      154.18      5.24 o 
  -6   4  12        0.14        2.55      1.13 o 
  -5   4  12       17.98       22.56      2.42 o 
  -4   4  12     2095.55     1973.80     20.98 o 
  -3   4  12       29.77       34.23      2.94 o 
  -2   4  12      349.73      358.79      8.03 o 
  -1   4  12      172.84      199.46      9.10 o 
   0   4  12       16.81       22.17      3.30 o 
   1   4  12     2840.32     2671.09     62.19 o 
   2   4  12        3.48        6.01      4.79 o 
   3   4  12      779.20      762.87     25.28 o 
   4   4  12      753.68      728.91     12.11 o 
   5   4  12        1.26        3.26      1.00 o 
 -13   5  12      447.70      450.71     14.43 o 
 -12   5  12       45.87       42.20      3.01 o 
 -11   5  12      148.60      131.24      7.67 o 
 -10   5  12      680.16      567.49     37.88 o 
  -9   5  12       61.29       47.35      4.89 o 
  -8   5  12      100.33      118.39      5.63 o 
  -7   5  12      975.09      930.86     40.05 o 
  -6   5  12      223.16      220.93      8.87 o 
  -5   5  12     1750.69     1662.80     24.17 o 
  -4   5  12     1485.28     1436.33     18.52 o 
  -3   5  12      220.75      181.78      6.04 o 
  -2   5  12      126.79      133.94      5.94 o 
  -1   5  12      160.08      135.98     11.79 o 
   0   5  12       60.49       56.80      7.01 o 
   1   5  12       28.41       27.18      4.99 o 
   2   5  12       84.96       89.51      6.26 o 
   3   5  12        7.24        6.13      1.80 o 
   4   5  12       85.09       84.39      3.65 o 
 -12   6  12        6.53        4.71      1.36 o 
 -11   6  12      181.61      176.75     15.82 o 
 -10   6  12        1.17        4.16      1.82 o 
  -9   6  12      348.93      315.83     30.90 o 
  -8   6  12       49.16       53.29      3.40 o 
  -7   6  12       75.11       68.31      3.82 o 
  -6   6  12        2.06        3.09      1.56 o 
  -5   6  12      196.52      161.00      5.83 o 
  -4   6  12      639.14      592.51     15.66 o 
  -3   6  12      316.83      293.27     19.25 o 
  -2   6  12       13.41       12.87      3.86 o 
  -1   6  12       79.30       70.60      7.82 o 
   0   6  12      342.69      326.03     15.38 o 
   1   6  12       28.15       24.88      3.20 o 
   2   6  12       13.62       12.24      3.35 o 
   3   6  12       13.24       16.98      3.36 o 
 -10   7  12        1.99        1.86      1.22 o 
  -9   7  12        0.01        2.57      1.62 o 
  -8   7  12        5.37        9.18      2.25 o 
  -7   7  12       25.97       30.54      3.40 o 
  -6   7  12       26.61       28.06      2.91 o 
  -5   7  12       35.25       35.53      4.59 o 
  -4   7  12       39.26       57.24      6.03 o 
  -3   7  12      124.53      111.34      8.40 o 
  -2   7  12        8.09       15.07      2.53 o 
  -1   7  12      125.92      124.30      6.09 o 
   0   7  12      152.97      136.99      6.15 o 
   1   7  12       96.63      101.35      4.97 o 
  -7   8  12      180.74      178.95      8.94 o 
  -6   8  12        9.90       16.21      3.59 o 
  -5   8  12       24.29       24.10      2.67 o 
  -4   8  12        0.32        1.04      1.26 o 
  -3   8  12        1.39        7.26      2.11 o 
  -2   8  12      101.87       93.65      4.51 o 
 -15   1  13        1.36        2.63      1.35 o 
 -14   1  13       33.54       32.26      3.08 o 
 -13   1  13      174.97      186.42      5.52 o 
 -12   1  13        3.13        3.98      1.42 o 
 -11   1  13       23.08       21.21      2.50 o 
 -10   1  13        2.04        5.54      1.44 o 
  -9   1  13       17.18       24.55      1.82 o 
  -8   1  13      460.49      510.73      6.62 o 
  -7   1  13      426.69      425.20      6.19 o 
  -6   1  13      213.76      218.87      4.57 o 
  -5   1  13      739.39      771.78      8.24 o 
  -4   1  13      169.68      153.19      3.05 o 
  -3   1  13      456.53      510.53      5.65 o 
  -2   1  13      161.98      191.15      3.53 o 
  -1   1  13        6.03       15.21      1.37 o 
   0   1  13      277.53      343.78      6.05 o 
   1   1  13        0.35        0.63      0.86 o 
   2   1  13       77.06       73.94      2.80 o 
   3   1  13       63.25       67.89      3.08 o 
   4   1  13       37.49       34.87      2.77 o 
   5   1  13        0.06        2.15      1.87 o 
   6   1  13      173.56      177.06      9.48 o 
 -15   2  13       12.31       11.72      2.31 o 
 -14   2  13      375.84      401.00     11.11 o 
 -13   2  13      317.66      299.50      9.80 o 
 -12   2  13      849.70      870.92     12.16 o 
 -11   2  13      975.81     1044.83     11.98 o 
 -10   2  13        4.67       17.89      8.15 o 
  -9   2  13      699.21      704.45      9.54 o 
  -8   2  13      299.84      316.28      5.82 o 
  -7   2  13      507.49      511.30     12.78 o 
  -6   2  13      110.34      156.22      5.07 o 
  -5   2  13      591.16      548.11      8.02 o 
  -4   2  13        9.18       12.42      1.43 o 
  -3   2  13      289.55      299.44      4.96 o 
  -2   2  13     1013.75      939.30      8.94 o 
  -1   2  13      205.56      206.00      4.25 o 
   0   2  13       21.98       25.54      3.44 o 
   1   2  13       15.44        8.50      1.59 o 
   2   2  13       66.89       78.09      3.55 o 
   3   2  13      463.34      473.51      9.54 o 
   4   2  13       46.27       50.10      3.09 o 
   5   2  13        0.41        1.14      1.10 o 
   6   2  13       14.27       13.24      1.38 o 
 -15   3  13       58.47       61.52      5.62 o 
 -14   3  13      414.57      476.12     13.19 o 
 -13   3  13        0.04        2.24      1.75 o 
 -12   3  13      285.30      282.93      6.71 o 
 -11   3  13        8.82       10.21      1.52 o 
 -10   3  13      575.13      551.70     12.16 o 
  -9   3  13     1226.67     1157.47     13.31 o 
  -8   3  13       47.01       48.19      2.35 o 
  -7   3  13     3328.29     3288.52     26.94 o 
  -6   3  13      894.52      856.20     19.67 o 
  -5   3  13       46.00       37.93      3.02 o 
  -4   3  13     3515.73     3403.15     43.12 o 
  -3   3  13      159.11      154.06      8.02 o 
  -2   3  13       35.28       36.70      2.68 o 
  -1   3  13     2178.74     2210.55     19.57 o 
   0   3  13       36.30       41.26      3.27 o 
   1   3  13     1127.60     1135.45     38.09 o 
   2   3  13       65.72       61.08      6.42 o 
   3   3  13      455.55      468.65     10.48 o 
   4   3  13      567.68      610.84     13.14 o 
   5   3  13      213.60      197.21      5.03 o 
 -14   4  13        5.13        6.37      2.49 o 
 -13   4  13      302.57      313.40     13.81 o 
 -12   4  13      105.01       98.40      6.31 o 
 -11   4  13      946.53      907.31     19.34 o 
 -10   4  13       71.56       57.21      4.04 o 
  -9   4  13      560.42      616.03     11.72 o 
  -8   4  13     2588.55     2686.60     24.76 o 
  -7   4  13      435.63      398.42      8.65 o 
  -6   4  13      742.96      749.65     13.46 o 
  -5   4  13     4373.60     4410.23     51.94 o 
  -4   4  13       30.41       26.24      3.40 o 
  -3   4  13      607.56      582.58     10.49 o 
  -2   4  13      462.05      467.81      9.39 o 
  -1   4  13      502.46      480.17     13.90 o 
   0   4  13     2325.78     2083.33     23.37 o 
   1   4  13       48.22       48.30      4.27 o 
   2   4  13      294.82      296.74     16.22 o 
   3   4  13      677.13      670.10     13.32 o 
   4   4  13       11.62       12.39      1.69 o 
   5   4  13      291.36      321.62     11.95 o 
 -13   5  13        0.06       -0.19      1.49 o 
 -12   5  13       28.98       30.44      2.54 o 
 -11   5  13       16.20       21.16      3.01 o 
 -10   5  13      267.20      249.93     29.48 o 
  -9   5  13      304.05      259.75     19.24 o 
  -8   5  13       70.74       67.30      4.06 o 
  -7   5  13      873.22      908.60     17.89 o 
  -6   5  13     1005.27      995.00     15.24 o 
  -5   5  13      589.29      560.49     11.31 o 
  -4   5  13       10.03        6.64      1.93 o 
  -3   5  13     2118.95     2045.82     28.68 o 
  -2   5  13      179.47      155.49      9.80 o 
  -1   5  13       79.33       78.91      6.74 o 
   0   5  13        0.01        1.20      1.85 o 
   1   5  13      121.32      112.32      8.80 o 
   2   5  13       11.13       17.23      6.95 o 
   3   5  13      122.29      125.27      5.99 o 
   4   5  13      295.29      278.45     10.62 o 
 -12   6  13      202.37      186.53      6.24 o 
 -11   6  13       37.52       28.93      2.41 o 
 -10   6  13       99.26      103.93      7.58 o 
  -9   6  13        5.17        9.58      4.47 o 
  -8   6  13      241.39      264.00      7.31 o 
  -7   6  13       13.79       15.76      2.18 o 
  -6   6  13      545.81      502.91     10.13 o 
  -5   6  13       63.29       77.74      4.98 o 
  -4   6  13       47.49       42.25      3.32 o 
  -3   6  13      712.08      672.21     47.63 o 
  -2   6  13      594.38      571.02     20.35 o 
  -1   6  13      657.27      661.28     21.59 o 
   0   6  13       45.71       58.78      4.64 o 
   1   6  13       90.15       79.80     11.72 o 
   2   6  13      880.87      905.81     14.43 o 
 -10   7  13       58.39       55.26      3.60 o 
  -9   7  13      392.61      374.51     30.29 o 
  -8   7  13      158.40      153.94     17.70 o 
  -7   7  13      513.08      493.79     11.55 o 
  -6   7  13      176.08      186.35      5.84 o 
  -5   7  13        1.87        4.10      2.25 o 
  -4   7  13      421.36      448.94     15.65 o 
  -3   7  13      455.64      434.66     15.77 o 
  -2   7  13       54.70       46.25      7.03 o 
  -1   7  13      442.98      433.14      8.74 o 
   0   7  13       97.66       97.80      3.39 o 
  -6   8  13      139.21      103.69      6.79 o 
  -5   8  13       69.23       59.38      3.65 o 
  -4   8  13       31.62       34.05      4.15 o 
 -16   0  14      100.14      115.06      7.50 o 
 -15   0  14       40.62       46.96      4.43 o 
 -14   0  14       93.67      121.25      6.03 o 
 -13   0  14      102.30      124.70      6.53 o 
 -12   0  14      143.85      172.51     15.43 o 
 -11   0  14      421.57      434.04     14.33 o 
 -10   0  14      110.64      101.76      4.85 o 
  -9   0  14     2220.50     2316.13     31.51 o 
  -8   0  14     2792.82     2928.85     23.97 o 
  -7   0  14      356.63      407.84      7.94 o 
  -6   0  14      453.00      442.75      8.02 o 
  -5   0  14     3537.47     3813.85     25.41 o 
  -4   0  14       88.83       80.69      3.32 o 
  -3   0  14       10.84       15.28      1.34 o 
  -2   0  14       50.60       49.90      2.79 o 
  -1   0  14        2.80        5.67      1.87 o 
   0   0  14        1.28       13.10      2.07 o 
   1   0  14      859.68      859.06     17.49 o 
   2   0  14      170.06      184.34      6.11 o 
   3   0  14      191.83      200.47      6.31 o 
   4   0  14      919.90      980.47     25.75 o 
   5   0  14      445.57      490.68     18.16 o 
 -16   1  14        1.40        5.84      2.17 o 
 -15   1  14       13.21       16.07      2.02 o 
 -14   1  14       54.85       58.32      2.97 o 
 -13   1  14       32.07       29.99      2.39 o 
 -12   1  14       93.39       90.66      4.65 o 
 -11   1  14     1402.00     1464.64     16.72 o 
 -10   1  14      307.63      304.60      7.39 o 
  -9   1  14       50.07       45.52      3.36 o 
  -8   1  14        7.48       16.92      1.65 o 
  -7   1  14     2185.65     2387.00     16.49 o 
  -6   1  14      151.19      156.34      4.03 o 
  -5   1  14        4.20        3.22      0.82 o 
  -4   1  14        5.77        4.60      0.68 o 
  -3   1  14      363.61      368.25      7.59 o 
  -2   1  14        2.81       12.91      1.66 o 
  -1   1  14       97.70      109.43      4.03 o 
   0   1  14      679.07      694.91      8.32 o 
   1   1  14      530.21      536.19      8.09 o 
   2   1  14       51.11       60.71      2.96 o 
   3   1  14      949.64      994.14     12.18 o 
   4   1  14      961.39     1013.82     18.52 o 
   5   1  14      170.13      164.54      6.49 o 
 -15   2  14      131.01      139.70      9.21 o 
 -14   2  14      447.64      496.88      9.77 o 
 -13   2  14      216.79      222.75      6.95 o 
 -12   2  14      793.83      826.34     13.06 o 
 -11   2  14     1683.86     1810.60     17.17 o 
 -10   2  14      365.27      376.13      8.12 o 
  -9   2  14     2216.65     2232.07     18.63 o 
  -8   2  14     2046.99     2178.35     16.87 o 
  -7   2  14       69.50       83.07      3.34 o 
  -6   2  14     1366.51     1283.53     15.06 o 
  -5   2  14      336.76      315.86      7.05 o 
  -4   2  14     1321.80     1265.16     12.52 o 
  -3   2  14     2092.02     2100.69     16.66 o 
  -2   2  14     2405.89     2456.07     18.41 o 
  -1   2  14       96.86      104.28      5.02 o 
   0   2  14     1677.01     1683.94     17.49 o 
   1   2  14      371.30      402.85      7.62 o 
   2   2  14     2433.55     2482.17     29.19 o 
   3   2  14      142.58      144.50      7.52 o 
   4   2  14      264.26      286.97      7.61 o 
   5   2  14      463.77      477.97     14.28 o 
 -15   3  14       24.58       25.89      3.76 o 
 -14   3  14      208.45      204.61      5.62 o 
 -13   3  14      306.74      298.04      7.75 o 
 -12   3  14       15.43       14.18      2.02 o 
 -11   3  14      611.83      560.19     13.10 o 
 -10   3  14      967.47      976.46     20.84 o 
  -9   3  14       20.77       20.43      1.78 o 
  -8   3  14     1650.37     1626.02     21.71 o 
  -7   3  14      416.73      392.73     11.80 o 
  -6   3  14        5.02       23.56      8.03 o 
  -5   3  14     2478.33     2427.26     20.99 o 
  -4   3  14      147.37      136.98      4.59 o 
  -3   3  14      593.84      602.88      9.63 o 
  -2   3  14     4547.30     4611.63     37.64 o 
  -1   3  14      131.42      133.25      4.95 o 
   0   3  14      511.11      500.50     13.57 o 
   1   3  14      481.37      488.59     27.10 o 
   2   3  14      409.95      409.75     10.46 o 
   3   3  14     2036.35     2076.32     46.77 o 
   4   3  14       42.29       36.48      2.71 o 
   5   3  14      349.37      332.36     12.15 o 
 -14   4  14      171.86      185.61      6.51 o 
 -13   4  14      732.57      745.80     21.42 o 
 -12   4  14       87.18       96.72      6.25 o 
 -11   4  14       42.66       34.95      3.30 o 
 -10   4  14       58.47       54.95      3.69 o 
  -9   4  14        4.11        4.71      1.33 o 
  -8   4  14       74.33       75.21      3.76 o 
  -7   4  14       18.19       17.42      2.41 o 
  -6   4  14       30.74       31.30      2.68 o 
  -5   4  14       14.60       24.01      2.76 o 
  -4   4  14     1964.26     1921.27     19.45 o 
  -3   4  14        1.21        2.62      3.34 o 
  -2   4  14       13.39       20.86      3.10 o 
  -1   4  14       45.48       38.63      4.07 o 
   0   4  14      447.50      425.36     10.23 o 
   1   4  14      458.89      467.96     10.54 o 
   2   4  14       22.97       25.79      3.11 o 
   3   4  14       16.78       18.14      2.03 o 
   4   4  14       80.34       79.99      9.34 o 
 -13   5  14       11.29       10.49      2.58 o 
 -12   5  14       52.87       44.22      3.88 o 
 -11   5  14      622.74      593.88     14.70 o 
 -10   5  14       65.37       68.34      5.31 o 
  -9   5  14      105.36      118.91      5.17 o 
  -8   5  14     1753.36     1680.45     23.85 o 
  -7   5  14       16.28       14.28      1.91 o 
  -6   5  14      314.16      299.32      8.37 o 
  -5   5  14      364.82      363.77     12.12 o 
  -4   5  14     1385.55     1287.06     21.63 o 
  -3   5  14      431.82      410.23     10.70 o 
  -2   5  14      512.38      474.66     13.73 o 
  -1   5  14      129.85      107.17      5.29 o 
   0   5  14       52.09       46.60      4.24 o 
   1   5  14        2.45        7.77      2.11 o 
   2   5  14       30.41       23.90      4.30 o 
   3   5  14       12.41        7.94      3.14 o 
 -12   6  14        3.98        4.45      1.77 o 
 -11   6  14       14.87       15.76      2.74 o 
 -10   6  14       13.61        9.71      2.08 o 
  -9   6  14        3.10        6.74      1.65 o 
  -8   6  14       25.68       20.90      1.96 o 
  -7   6  14      307.86      274.05      6.46 o 
  -6   6  14       47.41       37.92      4.50 o 
  -5   6  14        5.67        3.08      1.56 o 
  -4   6  14      854.14      775.33     16.74 o 
  -3   6  14       64.23       65.74      4.99 o 
  -2   6  14       19.60       20.95      3.22 o 
  -1   6  14       11.25       13.98      2.67 o 
   0   6  14      122.04      101.07      7.22 o 
   1   6  14       71.66       61.44      5.73 o 
   2   6  14       18.81       21.68      3.17 o 
 -10   7  14        0.95        3.02      1.67 o 
  -9   7  14      284.96      233.92     21.70 o 
  -8   7  14        0.29        2.95      1.01 o 
  -7   7  14      152.61      153.50      4.84 o 
  -6   7  14       78.34       59.80      3.28 o 
  -5   7  14       13.76       13.50      2.26 o 
  -4   7  14      158.94      145.45     10.49 o 
  -3   7  14        0.55        3.29      1.74 o 
  -2   7  14       83.39       64.03      3.34 o 
  -1   7  14      191.33      193.51      5.34 o 
 -15   1  15      188.11      195.13      5.85 o 
 -14   1  15      557.99      607.77     11.46 o 
 -13   1  15      194.70      218.40      5.82 o 
 -12   1  15      289.75      300.97      8.27 o 
 -11   1  15     1734.70     1839.18     18.31 o 
 -10   1  15       79.61       81.47      3.29 o 
  -9   1  15      336.17      338.55      7.10 o 
  -8   1  15      676.37      677.77     11.90 o 
  -7   1  15      878.68      896.27     10.32 o 
  -6   1  15       75.70       72.21      2.67 o 
  -5   1  15      258.22      252.55      4.71 o 
  -4   1  15      198.36      183.59      3.74 o 
  -3   1  15        1.30        4.47      1.19 o 
  -2   1  15      875.29      935.94      9.26 o 
  -1   1  15      284.92      307.47      6.07 o 
   0   1  15       65.27       56.93      2.57 o 
   1   1  15      893.15      891.59      9.88 o 
   2   1  15       42.83       62.93      2.98 o 
   3   1  15      423.71      436.88      8.47 o 
   4   1  15        2.12        2.04      1.84 o 
   5   1  15      240.66      275.17      8.10 o 
 -15   2  15     1320.50     1480.90     19.24 o 
 -14   2  15      321.33      339.59     10.72 o 
 -13   2  15       59.03       73.78      3.23 o 
 -12   2  15        0.38        1.36      1.37 o 
 -11   2  15     1596.21     1730.13     19.46 o 
 -10   2  15       64.04       57.90      3.40 o 
  -9   2  15      266.93      279.28      5.90 o 
  -8   2  15      140.59      129.92      4.03 o 
  -7   2  15      432.53      401.78      8.83 o 
  -6   2  15      118.83      135.73      6.04 o 
  -5   2  15      762.47      747.17     10.47 o 
  -4   2  15     1013.76     1031.43     12.60 o 
  -3   2  15     1411.18     1430.03     14.23 o 
  -2   2  15     1507.27     1507.48     14.82 o 
  -1   2  15       27.34       30.68      2.49 o 
   0   2  15     1645.07     1687.25     17.76 o 
   1   2  15        1.25        8.34      1.63 o 
   2   2  15       49.39       49.88      3.22 o 
   3   2  15       54.79       58.29      3.21 o 
   4   2  15       36.19       42.41      2.56 o 
 -15   3  15       44.28       44.81      4.81 o 
 -14   3  15       20.12       20.87      1.92 o 
 -13   3  15       34.98       29.29      2.50 o 
 -12   3  15       62.29       63.87      3.72 o 
 -11   3  15      310.86      321.14      7.13 o 
 -10   3  15      118.16      116.88      5.08 o 
  -9   3  15      539.24      535.32      9.16 o 
  -8   3  15      188.71      199.43      7.24 o 
  -7   3  15      897.29      905.35     22.35 o 
  -6   3  15     4683.86     4514.26     32.52 o 
  -5   3  15      314.67      280.15      6.93 o 
  -4   3  15      505.08      520.84      9.02 o 
  -3   3  15     2662.53     2632.55     24.91 o 
  -2   3  15     2964.64     2908.35     21.24 o 
  -1   3  15      326.20      313.01      8.94 o 
   0   3  15      544.97      544.25     11.74 o 
   1   3  15      137.92      142.33      7.80 o 
   2   3  15       16.40       19.28      3.46 o 
   3   3  15       83.90       79.76      4.99 o 
   4   3  15      391.95      406.84      7.59 o 
 -14   4  15      458.03      446.71     10.04 o 
 -13   4  15       73.74       78.38      7.08 o 
 -12   4  15       86.11       82.60      4.61 o 
 -11   4  15        1.09       12.06      3.09 o 
 -10   4  15      224.85      224.45     10.02 o 
  -9   4  15      415.35      383.37     10.29 o 
  -8   4  15     1079.76      932.64     16.98 o 
  -7   4  15     1580.54     1497.62     19.91 o 
  -6   4  15      107.84      101.86      4.52 o 
  -5   4  15     6001.32     5574.29    102.05 o 
  -4   4  15     1467.94     1429.33     17.40 o 
  -3   4  15        0.12        1.61      1.47 o 
  -2   4  15     2397.73     2231.10     25.13 o 
  -1   4  15     2537.13     2417.44     37.66 o 
   0   4  15       86.53       79.63      4.58 o 
   1   4  15      633.15      623.02     22.45 o 
   2   4  15      259.86      247.85      9.04 o 
   3   4  15      178.13      180.76      6.58 o 
 -13   5  15      489.77      489.05     14.38 o 
 -12   5  15      219.97      224.38      8.16 o 
 -11   5  15      129.33      128.39      9.96 o 
 -10   5  15      218.14      200.62     15.28 o 
  -9   5  15      116.87      121.86      5.24 o 
  -8   5  15      755.69      741.70     11.42 o 
  -7   5  15       56.04       63.58      3.56 o 
  -6   5  15      260.55      274.70      8.26 o 
  -5   5  15      117.15       90.91      4.42 o 
  -4   5  15       66.82       71.48      3.99 o 
  -3   5  15     1383.82     1367.40     26.03 o 
  -2   5  15      158.18      147.71      6.24 o 
  -1   5  15       95.69       95.80      5.90 o 
   0   5  15      821.96      822.11     16.41 o 
   1   5  15        0.74        0.41      1.46 o 
   2   5  15        5.57        8.23      3.85 o 
 -11   6  15       61.50       54.05      3.77 o 
 -10   6  15       42.56       35.38      3.51 o 
  -9   6  15      917.73      897.22     17.57 o 
  -8   6  15       77.08       76.34      3.29 o 
  -7   6  15       62.74       57.83      2.77 o 
  -6   6  15      108.78      109.12      4.28 o 
  -5   6  15      335.81      290.44      6.94 o 
  -4   6  15      526.08      487.23     10.69 o 
  -3   6  15        7.26        9.03      2.35 o 
  -2   6  15        7.40       14.96      5.41 o 
  -1   6  15      231.83      246.57      8.77 o 
   0   6  15       41.56       53.66      5.63 o 
   1   6  15       37.89       42.25      4.33 o 
  -9   7  15        3.01        7.42      2.31 o 
  -8   7  15      787.50      714.04     19.46 o 
  -7   7  15      126.85      128.98      4.25 o 
  -6   7  15       20.91       20.97      1.93 o 
  -5   7  15      127.33      160.08      6.36 o 
  -4   7  15       44.76       54.94      3.86 o 
  -3   7  15       24.42       26.23      2.71 o 
  -2   7  15       38.73       45.27      3.28 o 
 -16   0  16      232.35      224.25     10.68 o 
 -15   0  16      176.87      182.10      6.86 o 
 -14   0  16       38.13       34.59      3.31 o 
 -13   0  16      767.70      840.67     21.40 o 
 -12   0  16      632.20      739.96     24.95 o 
 -11   0  16        1.64        4.27      2.30 o 
 -10   0  16      257.82      270.33      9.37 o 
  -9   0  16     1017.92     1067.92     15.45 o 
  -8   0  16      545.46      589.47      9.83 o 
  -7   0  16      361.16      405.95      8.42 o 
  -6   0  16     1101.44     1186.70     16.30 o 
  -5   0  16       96.77      111.20      3.70 o 
  -4   0  16     1047.69     1059.01     12.81 o 
  -3   0  16      551.84      570.38      9.57 o 
  -2   0  16       17.06       17.69      2.25 o 
  -1   0  16      499.69      505.10     11.26 o 
   0   0  16      230.17      229.20      7.74 o 
   1   0  16      305.01      332.25      9.31 o 
   2   0  16       24.97       26.23      3.54 o 
   3   0  16     1019.02     1064.43     24.99 o 
   4   0  16      449.29      457.73     15.94 o 
 -15   1  16       21.46       22.18      1.88 o 
 -14   1  16      602.21      644.11     14.54 o 
 -13   1  16       56.27       71.58      4.00 o 
 -12   1  16     2149.99     2249.79     26.79 o 
 -11   1  16      591.30      666.48     10.71 o 
 -10   1  16        1.09        5.07      1.86 o 
  -9   1  16      627.98      635.22      9.85 o 
  -8   1  16      953.81     1026.46     13.24 o 
  -7   1  16      418.90      436.20      8.08 o 
  -6   1  16     2604.48     2724.09     23.62 o 
  -5   1  16      125.76      127.60      3.53 o 
  -4   1  16     1011.83      978.87      9.58 o 
  -3   1  16      233.65      237.55      5.75 o 
  -2   1  16       31.30       35.97      2.15 o 
  -1   1  16     1772.83     1755.03     14.88 o 
   0   1  16      106.90       90.26      3.51 o 
   1   1  16      509.34      577.27      9.38 o 
   2   1  16     1566.31     1588.11     16.64 o 
   3   1  16       84.60       81.07      5.38 o 
   4   1  16      277.51      298.11      6.99 o 
 -15   2  16        5.31        3.76      1.19 o 
 -14   2  16        1.30        4.67      1.48 o 
 -13   2  16      209.54      219.91      5.48 o 
 -12   2  16      136.15      122.27      6.04 o 
 -11   2  16      199.29      185.72      7.48 o 
 -10   2  16       76.65       95.64      6.76 o 
  -9   2  16      413.26      386.40      9.94 o 
  -8   2  16      177.04      176.56      5.14 o 
  -7   2  16       38.11       42.83      3.11 o 
  -6   2  16      212.26      194.48      5.54 o 
  -5   2  16     2252.80     2160.50     18.45 o 
  -4   2  16        8.33       11.34      1.46 o 
  -3   2  16     1902.13     1881.50     16.82 o 
  -2   2  16      327.67      327.79      7.77 o 
  -1   2  16      174.32      156.19      5.32 o 
   0   2  16     2605.98     2630.84     33.75 o 
   1   2  16      272.25      282.34      8.70 o 
   2   2  16      988.40      968.99     23.92 o 
   3   2  16      943.64      984.36     26.11 o 
   4   2  16       26.85       32.02      3.90 o 
 -15   3  16       12.34       10.68      2.56 o 
 -14   3  16      238.19      248.25      7.64 o 
 -13   3  16       70.60       64.79      4.36 o 
 -12   3  16      171.28      183.75      6.59 o 
 -11   3  16      490.26      539.29     10.12 o 
 -10   3  16       52.58       60.86      3.73 o 
  -9   3  16      154.12      161.80      4.39 o 
  -8   3  16        0.89        3.39      1.61 o 
  -7   3  16      389.64      417.70     18.13 o 
  -6   3  16      638.04      660.27     11.23 o 
  -5   3  16      149.75      134.26      5.41 o 
  -4   3  16      215.94      212.85      6.70 o 
  -3   3  16      581.00      568.50     10.87 o 
  -2   3  16     1322.83     1271.02     21.63 o 
  -1   3  16        2.55       30.94      6.78 o 
   0   3  16        0.47        3.62      2.03 o 
   1   3  16      854.08      842.08     17.01 o 
   2   3  16      698.85      706.46     11.95 o 
   3   3  16       48.38       45.66      2.62 o 
 -14   4  16        1.14        1.68      2.16 o 
 -13   4  16       27.06       31.06      4.64 o 
 -12   4  16       10.30       16.54      2.74 o 
 -11   4  16      147.19      151.69      6.82 o 
 -10   4  16      142.13      161.67      4.84 o 
  -9   4  16      121.63      110.43      4.50 o 
  -8   4  16        4.57        6.86      2.72 o 
  -7   4  16      700.30      653.75     11.31 o 
  -6   4  16       74.04       71.61      4.05 o 
  -5   4  16     1156.91     1105.56     16.76 o 
  -4   4  16      561.61      517.40     10.43 o 
  -3   4  16        0.52        1.35      1.44 o 
  -2   4  16        8.55       10.83      2.15 o 
  -1   4  16      302.08      278.48      8.14 o 
   0   4  16       52.36       46.09      4.56 o 
   1   4  16      159.52      157.91      7.33 o 
   2   4  16       68.73       64.01      4.20 o 
 -13   5  16      109.71      122.37      7.12 o 
 -12   5  16      196.17      204.95     10.64 o 
 -11   5  16       42.31       51.74      4.39 o 
 -10   5  16      290.73      256.37      7.30 o 
  -9   5  16      830.91      799.23     15.83 o 
  -8   5  16     1202.38     1158.38     14.05 o 
  -7   5  16     1199.94     1081.28     12.64 o 
  -6   5  16      112.66       98.62      4.47 o 
  -5   5  16        1.07        3.15      1.43 o 
  -4   5  16        2.69        5.43      1.88 o 
  -3   5  16      622.06      577.08     13.46 o 
  -2   5  16      201.50      198.68      6.82 o 
  -1   5  16       59.05       62.35      4.46 o 
   0   5  16      269.82      245.53      8.15 o 
   1   5  16       59.70       53.15      3.79 o 
 -11   6  16       73.13       62.81      5.50 o 
 -10   6  16        0.27       -0.56      1.23 o 
  -9   6  16        3.35        5.07      1.13 o 
  -8   6  16        7.05        5.07      1.07 o 
  -7   6  16      259.95      263.49      6.20 o 
  -6   6  16       86.41       65.62      3.27 o 
  -5   6  16      463.14      433.13     11.98 o 
  -4   6  16        0.73        2.72      1.38 o 
  -3   6  16      125.43      111.14      5.94 o 
  -2   6  16       28.18       30.28      3.14 o 
  -1   6  16       48.04       46.48      3.52 o 
  -8   7  16       27.06       20.77      3.31 o 
  -7   7  16       85.49       90.54      6.24 o 
  -6   7  16        2.69        2.47      1.22 o 
  -5   7  16      236.00      253.79      7.43 o 
  -4   7  16      209.37      220.82      6.89 o 
 -15   1  17        0.58        1.49      0.89 o 
 -14   1  17       42.63       44.29      2.45 o 
 -13   1  17      547.05      572.51     18.69 o 
 -12   1  17       22.99       27.04      3.25 o 
 -11   1  17        4.46        5.26      1.66 o 
 -10   1  17     1122.86     1126.30     13.23 o 
  -9   1  17      143.31      140.95      4.72 o 
  -8   1  17       31.28       35.13      2.25 o 
  -7   1  17      187.20      174.51      5.23 o 
  -6   1  17      398.06      433.22      7.09 o 
  -5   1  17        0.14        1.70      0.96 o 
  -4   1  17        0.30        2.52      1.13 o 
  -3   1  17        5.08        5.40      1.06 o 
  -2   1  17      134.82      133.01      4.06 o 
  -1   1  17      155.25      150.68      4.40 o 
   0   1  17        9.23        9.62      1.73 o 
   1   1  17       59.53       53.59      2.91 o 
   2   1  17        9.35       16.76      2.26 o 
   3   1  17       57.88       56.11      5.34 o 
 -15   2  17      146.62      157.76      7.65 o 
 -14   2  17      279.99      286.48      9.65 o 
 -13   2  17        3.47        4.49      1.53 o 
 -12   2  17       38.71       48.26      3.26 o 
 -11   2  17      128.90      143.60      6.62 o 
 -10   2  17        5.92        8.52      1.76 o 
  -9   2  17      187.24      205.67      9.88 o 
  -8   2  17      370.53      367.75      7.45 o 
  -7   2  17      604.38      595.52     11.21 o 
  -6   2  17     1788.13     1752.09     24.77 o 
  -5   2  17      625.41      603.00     11.11 o 
  -4   2  17     1605.31     1552.58     15.39 o 
  -3   2  17       26.78       31.89      2.40 o 
  -2   2  17       36.70       48.49      3.12 o 
  -1   2  17      692.24      676.41     11.54 o 
   0   2  17     1062.25     1082.81     16.83 o 
   1   2  17        2.88        6.36      1.78 o 
   2   2  17       86.21       98.65      4.44 o 
   3   2  17      711.93      740.08     17.85 o 
 -14   3  17        0.30        1.08      2.24 o 
 -13   3  17      208.58      209.55      6.62 o 
 -12   3  17      352.46      379.73      7.86 o 
 -11   3  17       44.62       28.69      3.02 o 
 -10   3  17      297.39      299.71      8.94 o 
  -9   3  17      382.17      392.05     10.30 o 
  -8   3  17        0.41        2.97      1.19 o 
  -7   3  17       94.44       99.37      3.54 o 
  -6   3  17      590.65      525.56     10.64 o 
  -5   3  17        2.27        2.72      1.41 o 
  -4   3  17       18.71       20.63      2.38 o 
  -3   3  17      866.90      807.74     14.86 o 
  -2   3  17     1329.90     1307.28     18.20 o 
  -1   3  17      117.37      121.70      7.21 o 
   0   3  17      559.49      549.57     11.61 o 
   1   3  17      469.75      478.74      9.96 o 
   2   3  17        9.27        7.71      3.13 o 
 -14   4  17       79.65       92.82      6.43 o 
 -13   4  17      364.05      353.34     14.04 o 
 -12   4  17      194.48      199.91     12.03 o 
 -11   4  17      395.45      391.68      8.95 o 
 -10   4  17      480.64      468.93     18.28 o 
  -9   4  17        1.98        3.97      2.10 o 
  -8   4  17      589.93      533.24     10.13 o 
  -7   4  17      306.02      256.23      6.50 o 
  -6   4  17      247.42      235.77      7.09 o 
  -5   4  17      206.67      205.95      6.62 o 
  -4   4  17       11.48        8.61      1.77 o 
  -3   4  17      873.81      821.77     14.74 o 
  -2   4  17      146.84      151.88      6.10 o 
  -1   4  17      298.78      284.89      7.89 o 
   0   4  17      781.93      733.86     16.59 o 
   1   4  17      189.28      188.70      7.06 o 
 -12   5  17       63.86       64.06      3.99 o 
 -11   5  17        2.34        6.05      1.87 o 
 -10   5  17      242.16      218.82      7.88 o 
  -9   5  17      312.65      349.75      7.30 o 
  -8   5  17      605.18      591.83      9.02 o 
  -7   5  17        2.73        3.19      1.27 o 
  -6   5  17       47.71       35.88      2.79 o 
  -5   5  17      539.56      502.28      9.60 o 
  -4   5  17       98.20       98.72      5.03 o 
  -3   5  17      279.84      254.45      7.63 o 
  -2   5  17     1310.21     1224.73     17.82 o 
  -1   5  17      110.59      107.86      5.46 o 
   0   5  17      821.62      780.12     18.81 o 
 -10   6  17      416.23      390.47      7.45 o 
  -9   6  17      460.27      458.98      6.32 o 
  -8   6  17       40.30       50.53      2.35 o 
  -7   6  17      103.54       93.50      3.19 o 
  -6   6  17      225.03      246.69      6.95 o 
  -5   6  17      239.01      218.93      6.84 o 
  -4   6  17      103.22       82.41      6.12 o 
  -3   6  17      554.32      531.09     11.61 o 
  -2   6  17       85.39       88.86      7.71 o 
 -15   0  18       50.42       52.48      3.20 o 
 -14   0  18      450.16      509.43     12.23 o 
 -13   0  18        9.92        7.11      2.28 o 
 -12   0  18       16.97       25.89      3.60 o 
 -11   0  18       12.16       29.91      5.99 o 
 -10   0  18     2117.99     2113.20     59.80 o 
  -9   0  18      341.78      405.09     14.16 o 
  -8   0  18        2.74       14.12      2.65 o 
  -7   0  18     4918.02     4809.14     37.30 o 
  -6   0  18      816.52      836.38     28.76 o 
  -5   0  18      204.57      194.90      6.68 o 
  -4   0  18     2487.94     2621.76     31.34 o 
  -3   0  18      107.52      100.67      5.95 o 
  -2   0  18     1216.13     1184.83     16.91 o 
  -1   0  18      947.16      977.11     15.34 o 
   0   0  18       38.26       43.99      3.83 o 
   1   0  18      781.12      829.89     15.70 o 
   2   0  18      295.95      297.34     11.57 o 
 -15   1  18      501.18      530.63     14.81 o 
 -14   1  18       30.06       34.03      2.34 o 
 -13   1  18      472.11      561.83     14.83 o 
 -12   1  18        3.14        7.45      2.49 o 
 -11   1  18       10.77       10.91      1.86 o 
 -10   1  18      162.56      147.34      5.18 o 
  -9   1  18      190.59      235.59      6.64 o 
  -8   1  18      255.31      259.11      6.20 o 
  -7   1  18      368.33      403.18      7.76 o 
  -6   1  18       67.35       59.45      2.98 o 
  -5   1  18      460.17      460.01      6.68 o 
  -4   1  18      116.23      104.72      3.30 o 
  -3   1  18       36.45       25.89      2.34 o 
  -2   1  18      128.39      114.03      4.77 o 
  -1   1  18       35.50       32.69      2.32 o 
   0   1  18       95.54      104.97      3.81 o 
   1   1  18        0.85        5.13      1.33 o 
   2   1  18      926.17      916.15     20.42 o 
 -15   2  18      408.35      409.93     20.45 o 
 -14   2  18     1125.40     1202.35     33.06 o 
 -13   2  18      108.61       96.95      5.30 o 
 -12   2  18      533.91      574.89     10.54 o 
 -11   2  18      671.55      750.89     19.30 o 
 -10   2  18      243.28      287.43      6.64 o 
  -9   2  18      499.09      530.23      9.67 o 
  -8   2  18      142.20      155.76      5.35 o 
  -7   2  18        5.34        6.45      1.46 o 
  -6   2  18     3032.64     2978.36     34.37 o 
  -5   2  18     1025.31     1040.41     14.63 o 
  -4   2  18       23.61       26.75      2.41 o 
  -3   2  18       52.66       40.84      2.91 o 
  -2   2  18       50.19       69.07      3.75 o 
  -1   2  18      612.77      589.86     10.39 o 
   0   2  18       85.44       80.64      4.45 o 
   1   2  18      829.87      834.13     12.58 o 
   2   2  18        3.37        5.02      2.38 o 
 -14   3  18        6.21        8.03      1.94 o 
 -13   3  18      347.16      374.69     11.45 o 
 -12   3  18       15.41       24.67      2.17 o 
 -11   3  18       74.29       81.60      4.61 o 
 -10   3  18       35.97       44.48      2.77 o 
  -9   3  18       46.67       35.46      2.32 o 
  -8   3  18      594.65      570.83      8.81 o 
  -7   3  18       80.62       79.61      3.22 o 
  -6   3  18       49.57       43.77      3.27 o 
  -5   3  18      524.72      494.09     11.49 o 
  -4   3  18        1.51        3.22      1.51 o 
  -3   3  18      595.46      582.42     12.41 o 
  -2   3  18      296.85      295.66      8.32 o 
  -1   3  18       33.40       31.66      3.03 o 
   0   3  18      166.08      160.34      5.79 o 
   1   3  18      254.40      245.14      6.24 o 
 -13   4  18        2.20        5.04      2.09 o 
 -12   4  18      249.03      248.80     13.61 o 
 -11   4  18       11.97       17.00      2.02 o 
 -10   4  18       23.69       24.66      3.18 o 
  -9   4  18       67.63       66.24      3.27 o 
  -8   4  18        0.26        3.49      1.35 o 
  -7   4  18       34.58       38.24      2.61 o 
  -6   4  18      215.99      212.55      6.58 o 
  -5   4  18      362.16      337.77      9.87 o 
  -4   4  18      187.06      183.24      6.93 o 
  -3   4  18       65.72       68.75      4.17 o 
  -2   4  18       88.84       78.87      3.61 o 
  -1   4  18      643.80      594.70     10.92 o 
   0   4  18      140.33      139.12      6.01 o 
 -12   5  18      526.52      513.09      9.59 o 
 -11   5  18        5.89        5.72      1.42 o 
 -10   5  18       82.67       89.48      3.73 o 
  -9   5  18      246.70      219.11      5.11 o 
  -8   5  18      973.87      965.14     11.25 o 
  -7   5  18      176.93      164.10      5.28 o 
  -6   5  18       20.62       18.73      2.06 o 
  -5   5  18       80.95       88.39      4.65 o 
  -4   5  18      350.37      348.59      8.64 o 
  -3   5  18       54.49       52.56      3.31 o 
  -2   5  18      257.27      236.06      5.30 o 
  -1   5  18        0.51        1.04      3.48 o 
 -10   6  18      345.64      308.91     11.84 o 
  -9   6  18        1.68        1.84      1.20 o 
  -8   6  18       83.40       80.46      2.67 o 
  -7   6  18        6.84        5.40      1.29 o 
  -6   6  18       36.20       33.96      2.73 o 
  -5   6  18        2.63        4.01      1.44 o 
  -4   6  18        5.59        4.56      1.51 o 
  -3   6  18       38.30       40.94      4.46 o 
 -15   1  19       10.88       10.10      1.37 o 
 -14   1  19       75.32       73.78      3.14 o 
 -13   1  19        0.30        4.24      2.20 o 
 -12   1  19      211.23      215.66      9.48 o 
 -11   1  19       35.02       28.47      2.92 o 
 -10   1  19      485.46      482.01     10.35 o 
  -9   1  19      446.76      475.46      9.25 o 
  -8   1  19       58.62       54.96      2.89 o 
  -7   1  19      157.89      148.27      5.30 o 
  -6   1  19      113.24      110.61      3.98 o 
  -5   1  19      307.04      298.28      6.49 o 
  -4   1  19      120.39      117.32      4.10 o 
  -3   1  19       13.40       13.89      1.88 o 
  -2   1  19       44.17       54.92      3.30 o 
  -1   1  19      143.69      135.11      4.15 o 
   0   1  19        3.64        5.15      1.59 o 
   1   1  19      660.94      672.00     17.06 o 
 -15   2  19       55.77       47.23      4.88 o 
 -14   2  19       53.65       73.70      2.87 o 
 -13   2  19       89.69       94.57      6.12 o 
 -12   2  19      198.28      188.06      5.18 o 
 -11   2  19        5.92        2.92      1.23 o 
 -10   2  19      912.13      959.61     16.00 o 
  -9   2  19      653.20      632.26     10.59 o 
  -8   2  19      444.34      425.26     11.37 o 
  -7   2  19      132.41      127.74      5.95 o 
  -6   2  19      327.24      354.35      8.12 o 
  -5   2  19      690.20      690.93     11.34 o 
  -4   2  19        0.89        1.87      1.09 o 
  -3   2  19      669.49      644.06     12.45 o 
  -2   2  19       10.19       14.92      1.89 o 
  -1   2  19      210.09      196.46      6.61 o 
   0   2  19      109.62       94.19      4.28 o 
   1   2  19      413.12      392.32      9.16 o 
 -14   3  19      104.42      110.32      5.09 o 
 -13   3  19       60.88       52.34      2.67 o 
 -12   3  19       53.69       57.88      2.67 o 
 -11   3  19       86.19       96.46      4.19 o 
 -10   3  19      127.82      122.58      4.80 o 
  -9   3  19     1240.02     1291.30     31.13 o 
  -8   3  19      492.47      479.38      9.33 o 
  -7   3  19        3.21        4.15      1.34 o 
  -6   3  19      761.69      739.38     12.20 o 
  -5   3  19     1396.57     1292.39     15.93 o 
  -4   3  19       43.18       42.30      4.24 o 
  -3   3  19      528.79      489.69      9.11 o 
  -2   3  19       33.38       30.98      2.90 o 
  -1   3  19        2.16        1.32      1.22 o 
   0   3  19        3.24        3.86      1.37 o 
 -13   4  19      202.76      207.08      9.74 o 
 -12   4  19       10.12       15.78      2.07 o 
 -11   4  19       69.57       59.87      3.08 o 
 -10   4  19      256.49      292.87      6.91 o 
  -9   4  19       88.26      110.55      4.42 o 
  -8   4  19      667.11      625.53      9.35 o 
  -7   4  19      423.48      444.43      9.07 o 
  -6   4  19       24.73       38.57      2.90 o 
  -5   4  19      138.29      127.67      5.68 o 
  -4   4  19      101.84      104.38      4.95 o 
  -3   4  19        1.94        2.79      1.37 o 
  -2   4  19       17.99       14.65      1.60 o 
  -1   4  19       66.13       56.59      3.84 o 
 -11   5  19      641.23      619.03      9.67 o 
 -10   5  19        5.34        5.35      1.16 o 
  -9   5  19      681.41      666.59      9.49 o 
  -8   5  19      328.02      288.11      6.43 o 
  -7   5  19        0.40        1.01      1.11 o 
  -6   5  19      311.95      283.66      7.67 o 
  -5   5  19      313.32      268.72      7.41 o 
  -4   5  19        1.85        4.28      1.35 o 
  -3   5  19      211.48      202.60      5.49 o 
  -2   5  19       25.12       28.87      2.72 o 
  -7   6  19        7.31       11.04      1.78 o 
  -6   6  19       34.15       44.17      3.16 o 
 -15   0  20        6.54       11.80      6.19 o 
 -14   0  20      446.42      505.17     17.12 o 
 -13   0  20      312.78      336.47     15.50 o 
 -12   0  20      124.91      127.79     10.21 o 
 -11   0  20       91.67      135.69     10.57 o 
 -10   0  20      361.38      430.37     14.26 o 
  -9   0  20     1183.12     1118.05    101.69 o 
  -8   0  20      276.66      232.44      9.38 o 
  -7   0  20      354.52      316.79     10.69 o 
  -6   0  20      429.48      436.21     12.31 o 
  -5   0  20       93.82       94.29      5.79 o 
  -4   0  20      437.18      406.12     11.95 o 
  -3   0  20       17.96       30.98      3.60 o 
  -2   0  20       12.72       16.46      2.14 o 
  -1   0  20       18.80       18.88      2.51 o 
   0   0  20       78.71      100.46      6.14 o 
 -15   1  20      324.01      330.94     10.17 o 
 -14   1  20      904.24     1014.47     14.68 o 
 -13   1  20      344.72      370.59     12.14 o 
 -12   1  20      610.36      667.25     15.85 o 
 -11   1  20       70.38       82.61      4.40 o 
 -10   1  20      185.55      189.27      6.97 o 
  -9   1  20     1087.41     1172.72     27.51 o 
  -8   1  20      433.73      414.00     10.31 o 
  -7   1  20      178.67      206.11      7.05 o 
  -6   1  20      223.98      207.22      5.93 o 
  -5   1  20     2090.83     2113.84     18.98 o 
  -4   1  20     1527.17     1528.31     20.21 o 
  -3   1  20      248.08      236.01      6.25 o 
  -2   1  20      914.79      976.81     12.19 o 
  -1   1  20     1150.78     1205.58     12.87 o 
   0   1  20      198.37      214.52      6.87 o 
 -14   2  20       70.96       63.24      2.48 o 
 -13   2  20      659.62      735.02     14.55 o 
 -12   2  20        6.18        8.31      1.56 o 
 -11   2  20      902.18      944.41     20.48 o 
 -10   2  20       46.70       51.92      2.77 o 
  -9   2  20      125.30      128.02      4.63 o 
  -8   2  20      202.46      222.32      6.75 o 
  -7   2  20      409.78      405.04     17.77 o 
  -6   2  20     2275.48     2278.81     21.17 o 
  -5   2  20       68.61       85.50      3.89 o 
  -4   2  20       16.22       17.60      1.73 o 
  -3   2  20      383.40      394.77      7.83 o 
  -2   2  20     1328.70     1259.92     15.96 o 
  -1   2  20       41.63       45.75      2.98 o 
   0   2  20      643.94      661.57      9.69 o 
 -13   3  20      112.50      129.95      8.03 o 
 -12   3  20      321.88      297.47      8.20 o 
 -11   3  20      107.71      102.73      4.07 o 
 -10   3  20      265.15      267.78      6.85 o 
  -9   3  20      642.73      609.86      9.13 o 
  -8   3  20       63.80       55.73      3.03 o 
  -7   3  20      426.71      431.17      8.77 o 
  -6   3  20      196.50      190.25      6.51 o 
  -5   3  20       17.83       18.63      2.01 o 
  -4   3  20      514.21      514.02      8.97 o 
  -3   3  20       27.57       32.67      2.79 o 
  -2   3  20        9.06        6.64      1.45 o 
  -1   3  20       43.82       55.10      2.96 o 
 -12   4  20      136.42      121.41      4.38 o 
 -11   4  20      338.27      373.68      6.91 o 
 -10   4  20        0.61        2.71      1.13 o 
  -9   4  20       53.24       53.15      2.96 o 
  -8   4  20      191.04      193.19      6.45 o 
  -7   4  20       91.70       91.44      4.56 o 
  -6   4  20      499.51      494.64     10.19 o 
  -5   4  20       49.63       48.59      4.07 o 
  -4   4  20        1.66        1.50      1.05 o 
  -3   4  20       47.31       51.13      2.57 o 
  -2   4  20        4.05        4.23      1.41 o 
 -10   5  20      241.05      228.97      6.61 o 
  -9   5  20       47.84       45.87      2.79 o 
  -8   5  20       13.45       11.94      1.69 o 
  -7   5  20      224.54      219.53      7.54 o 
  -6   5  20       35.11       37.20      3.19 o 
  -5   5  20        0.42        1.80      1.23 o 
  -4   5  20       36.63       37.85      2.94 o 
 -14   1  21        4.77        6.83      1.35 o 
 -13   1  21       34.62       42.97      3.81 o 
 -12   1  21       39.28       42.00      4.05 o 
 -11   1  21      453.69      493.41     17.13 o 
 -10   1  21      191.50      201.91      8.38 o 
  -9   1  21      214.46      225.42      6.57 o 
  -8   1  21      188.71      208.30      8.05 o 
  -7   1  21       10.00       10.95      1.93 o 
  -6   1  21       27.76       33.91      2.90 o 
  -5   1  21       44.32       42.42      2.69 o 
  -4   1  21       10.17       15.89      2.19 o 
  -3   1  21      394.58      391.49      7.27 o 
  -2   1  21      150.62      164.38      4.52 o 
  -1   1  21       20.73       26.26      3.82 o 
 -14   2  21        0.35       -0.96      1.85 o 
 -13   2  21        2.32        3.66      1.53 o 
 -12   2  21       33.23       44.07      4.40 o 
 -11   2  21      631.11      672.24     19.45 o 
 -10   2  21      575.05      607.41     12.42 o 
  -9   2  21       45.65       39.64      2.33 o 
  -8   2  21      702.74      685.01     18.63 o 
  -7   2  21      144.83      133.43      4.51 o 
  -6   2  21        2.87        3.32      1.46 o 
  -5   2  21       27.75       24.24      2.06 o 
  -4   2  21       40.44       38.03      2.44 o 
  -3   2  21       13.97       15.45      1.93 o 
  -2   2  21      504.27      483.89      8.67 o 
  -1   2  21        6.53        8.64      2.36 o 
 -13   3  21       95.77      104.54      6.58 o 
 -12   3  21       80.48      108.63      3.58 o 
 -11   3  21      101.50       87.06      3.11 o 
 -10   3  21      494.01      505.43      8.62 o 
  -9   3  21       16.37       11.32      1.75 o 
  -8   3  21      295.94      254.21      6.36 o 
  -7   3  21       79.91       89.57      3.77 o 
  -6   3  21       12.42       15.05      1.55 o 
  -5   3  21      268.30      266.29      6.94 o 
  -4   3  21       96.14       98.11      3.59 o 
  -3   3  21       37.58       31.74      2.42 o 
  -2   3  21      114.77      119.93      5.08 o 
 -12   4  21      401.26      389.50     11.85 o 
 -11   4  21      441.61      435.77      8.15 o 
 -10   4  21        1.03        2.14      1.12 o 
  -9   4  21     1281.39     1193.99     14.51 o 
  -8   4  21      277.68      240.49      6.65 o 
  -7   4  21       59.16       55.98      3.33 o 
  -6   4  21     1379.88     1278.79     12.33 o 
  -5   4  21      145.99      124.23      4.12 o 
  -4   4  21      274.52      250.87      5.99 o 
  -9   5  21       13.82        9.61      2.49 o 
  -8   5  21       79.02       83.37      4.21 o 
  -7   5  21       81.07       91.45      4.39 o 
 -14   0  22      163.07      197.37      9.27 o 
 -13   0  22       27.80       19.95      3.64 o 
 -12   0  22      265.96      302.30     13.75 o 
 -11   0  22       89.13      102.12      6.98 o 
 -10   0  22      593.40      550.61     21.27 o 
  -9   0  22        6.18        5.59      3.78 o 
  -8   0  22      140.02      163.34      6.03 o 
  -7   0  22      673.53      707.82     21.12 o 
  -6   0  22       30.98       48.88      5.51 o 
  -5   0  22      224.30      239.19     11.69 o 
  -4   0  22       18.35       28.27      4.42 o 
  -3   0  22      705.06      713.94     18.71 o 
  -2   0  22      641.55      641.20     16.25 o 
 -14   1  22     1848.63     1975.32    125.33 o 
 -13   1  22       13.88       11.45      1.53 o 
 -12   1  22       12.93       15.73      2.14 o 
 -11   1  22      179.32      187.76      7.09 o 
 -10   1  22      113.42      113.20      3.48 o 
  -9   1  22      476.98      537.20      8.15 o 
  -8   1  22      270.10      279.27      6.62 o 
  -7   1  22      146.20      129.67      6.43 o 
  -6   1  22      205.88      236.88      6.54 o 
  -5   1  22        2.92        4.83      1.34 o 
  -4   1  22       29.05       27.17      2.32 o 
  -3   1  22       16.41       25.40      2.66 o 
  -2   1  22       14.31       13.28      2.89 o 
 -13   2  22      314.25      325.69     13.73 o 
 -12   2  22      856.50      862.23     13.84 o 
 -11   2  22       26.05       17.97      1.76 o 
 -10   2  22       11.14       10.38      1.48 o 
  -9   2  22     1125.69     1194.52     27.83 o 
  -8   2  22       46.39       40.12      2.46 o 
  -7   2  22     1090.17     1062.84     15.38 o 
  -6   2  22        0.10        1.20      1.54 o 
  -5   2  22       85.17       89.03      4.98 o 
  -4   2  22        2.31        2.74      1.42 o 
  -3   2  22      121.49      114.02      5.71 o 
 -12   3  22      136.73      134.78      7.23 o 
 -11   3  22      119.37      130.14      4.46 o 
 -10   3  22      261.94      285.48      6.95 o 
  -9   3  22      710.76      691.55     12.25 o 
  -8   3  22      274.85      284.69      6.59 o 
  -7   3  22        0.06       -0.53      1.78 o 
  -6   3  22      459.34      436.33     13.93 o 
  -5   3  22      142.02      122.72      3.61 o 
  -4   3  22       55.92       48.80      3.36 o 
 -10   4  22        4.88        4.21      1.13 o 
  -9   4  22       58.76       48.89      2.77 o 
  -8   4  22       46.10       39.42      3.24 o 
  -7   4  22      484.44      456.86     13.77 o 
  -6   4  22       23.16       19.73      2.26 o 
 -13   1  23      593.58      634.23     18.68 o 
 -12   1  23        2.55        2.13      1.42 o 
 -11   1  23        1.06        2.96      1.32 o 
 -10   1  23        4.06        5.48      1.56 o 
  -9   1  23       56.60       57.01      2.68 o 
  -8   1  23        0.41        1.86      1.04 o 
  -7   1  23      123.69      113.86      5.46 o 
  -6   1  23        5.30        7.22      2.58 o 
  -5   1  23       67.73       73.67      4.01 o 
  -4   1  23        0.47        1.08      1.85 o 
 -12   2  23       75.44       76.73      5.60 o 
 -11   2  23       74.31       88.52      3.11 o 
 -10   2  23       11.61       15.14      1.28 o 
  -9   2  23       11.05        9.55      1.27 o 
  -8   2  23      170.20      167.05      4.86 o 
  -7   2  23        0.49        0.34      1.09 o 
  -6   2  23       40.89       36.88      2.75 o 
  -5   2  23      267.32      217.50      9.98 o 
  -4   2  23       83.89       74.71      5.65 o 
 -11   3  23      259.88      261.61      9.89 o 
 -10   3  23      460.10      473.65      7.93 o 
  -9   3  23      841.99      908.49     16.13 o 
  -8   3  23       57.18       73.02      4.25 o 
  -7   3  23      193.40      187.63      6.44 o 
  -6   3  23      865.10      795.79     18.67 o 
 -12   0  24      537.53      579.59     15.47 o 
 -11   0  24      122.86      135.68      5.84 o 
 -10   0  24       69.65       62.89      4.21 o 
  -9   0  24      364.89      313.75     13.66 o 
  -8   0  24        0.77        3.21      2.54 o 
  -7   0  24      283.44      263.86     12.49 o 
  -6   0  24      418.94      346.39     13.84 o 
 -12   1  24      544.58      594.81     14.96 o 
 -11   1  24       51.27       47.07      2.46 o 
 -10   1  24      383.16      422.56     12.03 o 
  -9   1  24      268.04      274.94     15.62 o 
  -8   1  24      184.72      180.62      5.51 o 
  -7   1  24      228.58      201.98     10.42 o 
  -6   1  24      334.82      298.19      7.69 o 
  -9   2  24      802.62      798.49     52.56 o 
  -8   2  24      310.30      310.48     11.14 o 
  -7   2  24      420.81      398.48     12.55 o 
                                                 
